# Supplementary material for: Regulation of Heat Exchange across the Hornbill Beak: Functional Similarities with Toucans?
Source: PLoS One. 2016 May 18;11(5):e0154768. doi: 10.1371/journal.pone.0154768 (PMC4871549; doi:10.1371/journal.pone.0154768)
Supplement: S1 Data — Numerical data used in preparation of Figs 1 and 4; Tables 1, 2, 3 and 4; S1, S2 and S3 Figs. (XLSX) [file pone.0154768.s001.xlsx]

## Sheet: Fig1
Bird ID	Sex	Bill height (mm)	Bill surface (mm2)	Bill surface (m2)	Body mass (g)
3	1	30.943	1707.06	0.00341411	223.7
4	1	30.427	1818.75	0.00363749	229.5
8	1	30.773	1647.22	0.00329445	235.3
9	1	30.711	1947.31	0.00389462	237.3
10	1	29.249	1696.36	0.00339271	237.4
13	1	29.542	1844.56	0.00368911	252.5
14	1	34.766	2065.92	0.00413184	270.4
15	1	27.996	1608.62	0.00321723	258.9
17	1	29.922	1727.78	0.00345555	231.4
1	2	28.848	1443.83	0.00288766	202.4
2	2	27.829	1383.73	0.00276745	201.4
5	2	27.363	1342.34	0.00268468	185.2
6	2	26.189	1220.47	0.00244094	198.3
7	2	28.105	1566.89	0.00313379	203
11	2	28.987	1407.79	0.00281558	211.4
12	2	27.192	1252.58	0.00250515	211.3
16	2	27.601	1395.48	0.00279096	217.6
18	2	25.78	1160.16	0.00232033	187.4

## Sheet: Fig4, Table1
Body part	Ta	T-round	Ts-Ta	BirdID	Ts
Total beak	14.5	15	-0.5	1	14
Total beak	19.3	19	-0.8	1	18.5
Total beak	21.3	21	-0.9	1	20.4
Total beak	24.4	24	-0.7	1	23.7
Total beak	27.3	27	-0.5	1	26.8
Total beak	30.4	30	-0.3	1	30.1
Total beak	31.8	32	6.5	1	38.3
Total beak	34.7	35	4.1	1	38.8
Total beak	37.3	37	3.8	1	41.1
Total beak	40.6	41	1.8	1	42.4
Total beak	42.2	42	0.8	1	43
Total beak	45.1	45	-0.9	1	44.2
Total beak	46.5	47	-1.6	1	44.9
Total beak	31.4	31	6.3	1	37.7
Total beak	30.6	31	1.1	1	31.7
Total beak	13.2637	13	1	2	14.3
Total beak	14.1407	14	0.6	2	14.7
Total beak	16.0603	16	0.8	2	16.9
Total beak	18.0837	18	1.1	2	19.2
Total beak	21.691	22	0.5	2	22.2
Total beak	24.2543	24	1.5	2	25.8
Total beak	25.609	26	2.3	2	27.9
Total beak	28.7327	29	2.2	2	30.9
Total beak	33.041	33	3.3	2	36.3
Total beak	29.8153	30	7.6	2	37.4
Total beak	15.184	15	1	3	16.2
Total beak	15.7785	16	1.6	3	17.4
Total beak	16.999	17	2.4	3	19.4
Total beak	18.5635	19	2.7	3	21.3
Total beak	21.0025	21	3	3	24
Total beak	23.8165	24	3	3	26.8
Total beak	25.629	26	2.7	3	28.3
Total beak	29.1905	29	2.3	3	31.5
Total beak	31.4385	31	2.1	3	33.5
Total beak	35.528	36	3.4	3	38.9
Total beak	15.81	16	-0.5	4	15.3
Total beak	17.0407	17	0.3	4	17.3
Total beak	18.7097	19	1	4	19.7
Total beak	20.9407	21	0.9	4	21.8
Total beak	15.5597	16	0.2	5	15.8
Total beak	16.2897	16	1	5	17.3
Total beak	18.626	19	1.1	5	19.7
Total beak	21.3993	21	0.8	5	22.2
Total beak	24.817	25	0.5	5	25.3
Total beak	26.0047	26	1.2	5	27.2
Total beak	29.5657	30	0.4	5	30
Total beak	31.689	32	0.2	5	31.9
Total beak	33.3533	33	1.2	5	34.6
Total beak	35.3713	35	1.5	5	36.9
Total beak	38.012	38	1.6	5	39.6
Total beak	41.3373	41	0.6	5	41.9
Total beak	14.621	15	0.3	6	14.9
Total beak	15.8725	16	1.5	6	17.4
Total beak	17.6245	18	1.9	6	19.5
Total beak	20.1895	20	1.6	6	21.8
Total beak	22.3785	22	1.6	6	24
Total beak	26.223	26	1.2	6	27.4
Total beak	27.816	28	2.1	6	29.9
Total beak	30.471	30	2	6	32.5
Total beak	35.55	36	1	6	36.5
Total beak	37.05	37	1.2	6	38.2
Total beak	39.325	39	1.2	6	40.5
Total beak	42	42	0.5	6	42.5
Total beak	44.025	44	-0.3	6	43.7
Total beak	43.9	44	-0.4	6	43.5
Total beak	15.05	15	1.5	7	16.5
Total beak	17.375	17	-0.3	7	17.1
Total beak	19.85	20	-0.6	7	19.3
Total beak	22.125	22	-0.5	7	21.6
Total beak	24.275	24	-0.1	7	24.2
Total beak	27.25	27	-0.1	7	27.2
Total beak	29.6	30	-0.6	7	29
Total beak	31.625	32	-0.5	7	31.1
Total beak	33.625	34	0.7	7	34.3
Total beak	33.825	34	1.5	7	35.3
Total beak	35.05	35	1.5	7	36.5
Total beak	36.875	37	1.4	7	38.3
Total beak	39.35	39	1.3	7	40.6
Total beak	41.575	42	0.2	7	41.8
Total beak	43.22	43	0	7	43.2
Total beak	16.775	17	0.1	8	16.9
Total beak	18.05	18	2.6	8	20.6
Total beak	16.0397	16	1.2	9	17.2
Total beak	16.3317	16	0.9	9	17.2
Total beak	18	18	1.1	9	19.1
Total beak	20.065	20	1.8	9	21.9
Total beak	16.0393	16	1.1	10	17.1
Total beak	16.0603	16	1.2	10	17.3
Total beak	17.4787	17	1.5	10	19
Total beak	20.9407	21	0.8	10	21.7
Total beak	24.4213	24	0.6	10	25
Total beak	25.463	25	1.6	10	27.1
Total beak	27.1917	27	1.6	10	28.8
Total beak	29.295	29	1.8	10	31.1
Total beak	32.1253	32	1.5	10	33.6
Total beak	32.646	33	2.9	10	35.5
Total beak	33.3323	33	5	10	38.3
Total beak	36.4737	36	5.3	10	41.8
Total beak	37.43	37	5.1	10	42.5
Total beak	39.9663	40	2.7	10	42.7
Total beak	16.103	16	0.7	11	16.8
Total beak	16.729	17	0.9	11	17.6
Total beak	19.388	19	0.4	11	19.8
Total beak	20.9515	21	0.4	11	21.4
Total beak	24.422	24	0.8	11	25.2
Total beak	26.2345	26	1.7	11	27.9
Total beak	28.0775	28	1.5	11	29.6
Total beak	30.139	30	3.1	11	33.2
Total beak	31.731	32	4.3	11	36
Total beak	32.262	32	5.8	11	38.1
Total beak	32.824	33	6.5	11	39.3
Total beak	33.604	34	6.2	11	39.8
Total beak	35.258	35	5.4	11	40.7
Total beak	37.317	37	4.2	11	41.5
Total beak	39.9365	40	2.7	11	42.6
Total beak	41.495	41	1.7	11	43.2
Total beak	14.9413	15	0.7	13	15.6
Total beak	16.13	16	1	13	17.1
Total beak	18.0703	18	1	13	19.1
Total beak	20.99	21	0.7	13	21.7
Total beak	24.575	25	0.7	13	25.3
Total beak	26.262	26	0.6	13	26.9
Total beak	28.553	29	0.6	13	29.2
Total beak	31.197	31	0.9	13	32.1
Total beak	33.0903	33	1.2	13	34.3
Total beak	34.1103	34	1.3	13	35.4
Total beak	34.7757	35	3.4	13	38.2
Total beak	37.7287	38	3.5	13	41.2
Total beak	40.5137	41	2.1	13	42.6
Total beak	42.3003	42	1.3	13	43.6
Total beak	43.6087	44	0.9	13	44.5
Total beak	14.8573	15	0.8	14	15.7
Total beak	16.0263	16	1.4	14	17.4
Total beak	17.466	17	1.8	14	19.3
Total beak	20.8443	21	1.5	14	22.3
Total beak	24.7833	25	2.2	14	27
Total beak	27.6367	28	0.4	14	28
Total beak	30.4263	30	6	14	36.4
Total beak	31.9043	32	8.4	14	40.3
Total beak	32.8823	33	7.3	14	40.2
Total beak	35.0037	35	5.7	14	40.7
Total beak	36.2517	36	5.3	14	41.6
Total beak	38.6007	39	3.6	14	42.2
Total beak	40.575	41	2.4	14	43
Total beak	42.071	42	2	14	44.1
Total beak	18.8217	19	0.9	15	19.7
Total beak	20.9067	21	1.1	15	22
Total beak	23.825	24	0.5	15	24.3
Total beak	26.8453	27	1.3	15	28.1
Total beak	27.4497	27	1.5	15	28.9
Total beak	28.5323	29	1.1	15	29.6
Total beak	30.5933	31	4.4	15	35
Total beak	30.968	31	4.2	15	35.2
Total beak	31.8007	32	5.8	15	37.6
Total beak	33.548	34	5.4	15	38.9
Total beak	35.1917	35	4.5	15	39.7
Total beak	37.666	38	3.6	15	41.3
Total beak	40.991	41	2.3	15	43.3
Total beak	41.4897	41	2.2	15	43.7
Total beak	13.75	14	0.9	16	14.7
Total beak	16.75	17	0.1	16	16.9
Total beak	17.625	18	0.2	16	17.8
Total beak	20.7	21	-0.8	16	19.9
Total beak	22.475	22	-0.4	16	22.1
Total beak	24.675	25	0.8	16	25.5
Total beak	27.575	28	0	16	27.6
Total beak	30.075	30	-0.6	16	29.5
Total beak	32.325	32	1.2	16	33.5
Total beak	33	33	4.1	16	37.1
Total beak	34.775	35	2.7	16	37.5
Total beak	37.15	37	1.7	16	38.8
Total beak	39.625	40	1.3	16	40.9
Total beak	42.4	42	0.6	16	43
Total beak	44.95	45	-0.8	16	44.2
Total beak	16.6	17	0.3	17	16.9
Total beak	17.65	18	0.4	17	18
Total beak	20.1	20	-0.3	17	19.8
Total beak	22.275	22	-0.3	17	22
Total beak	24.575	25	0.4	17	25
Total beak	27.175	27	-0.1	17	27.1
Total beak	29.75	30	-0.6	17	29.1
Total beak	31.975	32	-0.5	17	31.5
Total beak	35.125	35	-0.2	17	34.9
Total beak	37.2	37	-0.7	17	36.5
Total beak	39.375	39	-0.7	17	38.7
Total beak	41.45	41	-0.2	17	41.3
Total beak	44.675	45	-0.4	17	44.3
Total beak	44.525	45	-0.2	17	44.3
Total beak	16.673	17	-0.2	18	16.5
Total beak	16.9443	17	0.7	18	17.6
Total beak	18.6757	19	0.6	18	19.3
Total beak	20.8443	21	0.9	18	21.7
Total beak	24.1163	24	0.6	18	24.7
Total beak	26.1787	26	-0.1	18	26.1
Total beak	27.637	28	1	18	28.6
Total beak	30.2603	30	0.6	18	30.9
Total beak	33.4233	33	1	18	34.4
Total beak	34.734	35	1.5	18	36.2
Total beak	36.4603	36	1.7	18	38.2
Total beak	39.2663	39	2.1	18	41.4
Total beak	42.2167	42	1.1	18	43.3
Lower mandible	14.5	15	0.5	1	15
Lower mandible	19.3	19	-0.5	1	18.8
Lower mandible	21.3	21	-0.7	1	20.6
Lower mandible	24.4	24	-0.6	1	23.8
Lower mandible	27.3	27	-0.2	1	27.1
Lower mandible	30.4	30	5.1	1	35.5
Lower mandible	31.8	32	6.5	1	38.3
Lower mandible	34.7	35	4.3	1	39
Lower mandible	37.3	37	3.7	1	41
Lower mandible	40.6	41	1.8	1	42.4
Lower mandible	42.2	42	0.8	1	43
Lower mandible	45.1	45	-0.8	1	44.3
Lower mandible	46.5	47	-1.5	1	45
Lower mandible	31.4	31	6.8	1	38.2
Lower mandible	30.6	31	6.4	1	37
Lower mandible	13.2637	13	0.836333	2	14.1
Lower mandible	14.1407	14	0.759333	2	14.9
Lower mandible	16.0603	16	0.939667	2	17
Lower mandible	18.0837	18	1.11633	2	19.2
Lower mandible	21.691	22	0.609	2	22.3
Lower mandible	24.2543	24	2.24567	2	26.5
Lower mandible	25.609	26	3.291	2	28.9
Lower mandible	28.7327	29	3.46733	2	32.2
Lower mandible	33.041	33	3.259	2	36.3
Lower mandible	29.8153	30	7.88467	2	37.7
Lower mandible	15.184	15	1.616	3	16.8
Lower mandible	15.7785	16	2.7215	3	18.5
Lower mandible	16.999	17	2.601	3	19.6
Lower mandible	18.5635	19	3.0365	3	21.6
Lower mandible	21.0025	21	3.1975	3	24.2
Lower mandible	23.8165	24	2.8835	3	26.7
Lower mandible	25.629	26	2.571	3	28.2
Lower mandible	29.1905	29	2.6095	3	31.8
Lower mandible	31.4385	31	2.3615	3	33.8
Lower mandible	35.528	36	3.672	3	39.2
Lower mandible	15.81	16	-0.91	4	14.9
Lower mandible	17.0407	17	0.0593333	4	17.1
Lower mandible	18.7097	19	0.790333	4	19.5
Lower mandible	20.9407	21	0.959333	4	21.9
Lower mandible	15.5597	16	0.240333	5	15.8
Lower mandible	16.2897	16	1.31033	5	17.6
Lower mandible	18.626	19	1.474	5	20.1
Lower mandible	21.3993	21	1.00067	5	22.4
Lower mandible	24.817	25	0.583	5	25.4
Lower mandible	26.0047	26	1.39533	5	27.4
Lower mandible	29.5657	30	0.634333	5	30.2
Lower mandible	31.689	32	0.511	5	32.2
Lower mandible	33.3533	33	1.44667	5	34.8
Lower mandible	35.3713	35	1.82867	5	37.2
Lower mandible	38.012	38	1.788	5	39.8
Lower mandible	41.3373	41	0.562667	5	41.9
Lower mandible	14.621	15	0.279	6	14.9
Lower mandible	15.8725	16	1.7275	6	17.6
Lower mandible	17.6245	18	1.9755	6	19.6
Lower mandible	20.1895	20	1.7105	6	21.9
Lower mandible	22.3785	22	1.7215	6	24.1
Lower mandible	26.223	26	1.277	6	27.5
Lower mandible	27.816	28	2.184	6	30
Lower mandible	30.471	30	2.229	6	32.7
Lower mandible	35.55	36	2.65	6	38.2
Lower mandible	37.05	37	2.15	6	39.2
Lower mandible	39.325	39	1.375	6	40.7
Lower mandible	42	42	0.7	6	42.7
Lower mandible	44.025	44	-0.225	6	43.8
Lower mandible	43.9	44	-0.4	6	43.5
Lower mandible	15.05	15	2.25	7	17.3
Lower mandible	17.375	17	-0.175	7	17.2
Lower mandible	19.85	20	-0.55	7	19.3
Lower mandible	22.125	22	-0.425	7	21.7
Lower mandible	24.275	24	0.025	7	24.3
Lower mandible	27.25	27	0.15	7	27.4
Lower mandible	29.6	30	-0.5	7	29.1
Lower mandible	31.625	32	-0.525	7	31.1
Lower mandible	33.625	34	2.375	7	36
Lower mandible	33.825	34	3.275	7	37.1
Lower mandible	35.05	35	2.75	7	37.8
Lower mandible	36.875	37	2.125	7	39
Lower mandible	39.35	39	1.35	7	40.7
Lower mandible	41.575	42	0.425	7	42
Lower mandible	43.22	43	0.08	7	43.3
Lower mandible	16.775	17	0.225	8	17
Lower mandible	18.05	18	2.45	8	20.5
Lower mandible	16.0397	16	1.06033	9	17.1
Lower mandible	16.3317	16	0.868333	9	17.2
Lower mandible	18	18	1.1	9	19.1
Lower mandible	20.065	20	1.635	9	21.7
Lower mandible	16.0393	16	1.06067	10	17.1
Lower mandible	16.0603	16	1.93967	10	18
Lower mandible	17.4787	17	1.92133	10	19.4
Lower mandible	20.9407	21	0.959333	10	21.9
Lower mandible	24.4213	24	0.578667	10	25
Lower mandible	25.463	25	1.537	10	27
Lower mandible	27.1917	27	1.50833	10	28.7
Lower mandible	29.295	29	1.705	10	31
Lower mandible	32.1253	32	1.67467	10	33.8
Lower mandible	32.646	33	4.954	10	37.6
Lower mandible	33.3323	33	6.26767	10	39.6
Lower mandible	36.4737	36	4.72633	10	41.2
Lower mandible	37.43	37	4.87	10	42.3
Lower mandible	39.9663	40	2.83367	10	42.8
Lower mandible	16.103	16	0.497	11	16.6
Lower mandible	16.729	17	1.271	11	18
Lower mandible	19.388	19	0.412	11	19.8
Lower mandible	20.9515	21	0.3485	11	21.3
Lower mandible	24.422	24	1.078	11	25.5
Lower mandible	26.2345	26	2.2655	11	28.5
Lower mandible	28.0775	28	2.8225	11	30.9
Lower mandible	30.139	30	4.061	11	34.2
Lower mandible	31.731	32	5.469	11	37.2
Lower mandible	32.262	32	5.638	11	37.9
Lower mandible	32.824	33	6.076	11	38.9
Lower mandible	33.604	34	5.896	11	39.5
Lower mandible	35.258	35	5.342	11	40.6
Lower mandible	37.317	37	4.183	11	41.5
Lower mandible	39.9365	40	2.6635	11	42.6
Lower mandible	41.495	41	1.805	11	43.3
Lower mandible	14.9413	15	0.0586667	13	15
Lower mandible	16.13	16	0.97	13	17.1
Lower mandible	18.0703	18	1.22967	13	19.3
Lower mandible	20.99	21	0.91	13	21.9
Lower mandible	24.575	25	0.725	13	25.3
Lower mandible	26.262	26	0.938	13	27.2
Lower mandible	28.553	29	0.847	13	29.4
Lower mandible	31.197	31	1.103	13	32.3
Lower mandible	33.0903	33	2.60967	13	35.7
Lower mandible	34.1103	34	2.98967	13	37.1
Lower mandible	34.7757	35	4.22433	13	39
Lower mandible	37.7287	38	3.57133	13	41.3
Lower mandible	40.5137	41	2.08633	13	42.6
Lower mandible	42.3003	42	1.39967	13	43.7
Lower mandible	43.6087	44	0.891333	13	44.5
Lower mandible	14.8573	15	1.24267	14	16.1
Lower mandible	16.0263	16	1.87367	14	17.9
Lower mandible	17.466	17	2.334	14	19.8
Lower mandible	20.8443	21	1.75567	14	22.6
Lower mandible	24.7833	25	3.11667	14	27.9
Lower mandible	27.6367	28	2.56333	14	30.2
Lower mandible	30.4263	30	5.87367	14	36.3
Lower mandible	31.9043	32	7.79567	14	39.7
Lower mandible	32.8823	33	6.71767	14	39.6
Lower mandible	35.0037	35	5.49633	14	40.5
Lower mandible	36.2517	36	5.34833	14	41.6
Lower mandible	38.6007	39	3.69933	14	42.3
Lower mandible	40.575	41	2.525	14	43.1
Lower mandible	42.071	42	2.029	14	44.1
Lower mandible	18.8217	19	1.27833	15	20.1
Lower mandible	20.9067	21	1.29333	15	22.2
Lower mandible	23.825	24	0.475	15	24.3
Lower mandible	26.8453	27	4.95467	15	31.8
Lower mandible	27.4497	27	2.75033	15	30.2
Lower mandible	28.5323	29	2.76767	15	31.3
Lower mandible	30.5933	31	7.20667	15	37.8
Lower mandible	30.968	31	5.032	15	36
Lower mandible	31.8007	32	6.89933	15	38.7
Lower mandible	33.548	34	5.952	15	39.5
Lower mandible	35.1917	35	4.90833	15	40.1
Lower mandible	37.666	38	3.934	15	41.6
Lower mandible	40.991	41	2.409	15	43.4
Lower mandible	41.4897	41	2.11033	15	43.6
Lower mandible	13.75	14	0.95	16	14.7
Lower mandible	16.75	17	-0.15	16	16.6
Lower mandible	17.625	18	-0.125	16	17.5
Lower mandible	20.7	21	-0.9	16	19.8
Lower mandible	22.475	22	-0.475	16	22
Lower mandible	24.675	25	0.825	16	25.5
Lower mandible	27.575	28	0.125	16	27.7
Lower mandible	30.075	30	-0.475	16	29.6
Lower mandible	32.325	32	3.675	16	36
Lower mandible	33	33	5.2	16	38.2
Lower mandible	34.775	35	3.825	16	38.6
Lower mandible	37.15	37	2.45	16	39.6
Lower mandible	39.625	40	1.475	16	41.1
Lower mandible	42.4	42	0.5	16	42.9
Lower mandible	44.95	45	-0.75	16	44.2
Lower mandible	16.6	17	0.3	17	16.9
Lower mandible	17.65	18	0.35	17	18
Lower mandible	20.1	20	0.1	17	20.2
Lower mandible	22.275	22	0.125	17	22.4
Lower mandible	24.575	25	0.425	17	25
Lower mandible	27.175	27	0.225	17	27.4
Lower mandible	29.75	30	-0.15	17	29.6
Lower mandible	31.975	32	-0.075	17	31.9
Lower mandible	35.125	35	-0.025	17	35.1
Lower mandible	37.2	37	-0.3	17	36.9
Lower mandible	39.375	39	-0.375	17	39
Lower mandible	41.45	41	0.05	17	41.5
Lower mandible	44.675	45	-0.375	17	44.3
Lower mandible	44.525	45	-0.225	17	44.3
Lower mandible	16.673	17	0.327	18	17
Lower mandible	16.9443	17	0.755667	18	17.7
Lower mandible	18.6757	19	0.624333	18	19.3
Lower mandible	20.8443	21	0.855667	18	21.7
Lower mandible	24.1163	24	0.583667	18	24.7
Lower mandible	26.1787	26	-0.0786667	18	26.1
Lower mandible	27.637	28	0.963	18	28.6
Lower mandible	30.2603	30	0.539667	18	30.8
Lower mandible	33.4233	33	0.976667	18	34.4
Lower mandible	34.734	35	1.566	18	36.3
Lower mandible	36.4603	36	1.53967	18	38
Lower mandible	39.2663	39	2.03367	18	41.3
Lower mandible	42.2167	42	1.18333	18	43.4
Gular skin	14.5	15	18.8	1	33.3
Gular skin	19.3	19	14.3	1	33.6
Gular skin	21.3	21	13.4	1	34.7
Gular skin	24.4	24	11.2	1	35.6
Gular skin	27.3	27	9.2	1	36.5
Gular skin	30.4	30	8.4	1	38.8
Gular skin	31.8	32	6.6	1	38.4
Gular skin	34.7	35	4.9	1	39.6
Gular skin	37.3	37	4.2	1	41.5
Gular skin	40.6	41	1.6	1	42.2
Gular skin	42.2	42	0.7	1	42.9
Gular skin	45.1	45	-1.2	1	43.9
Gular skin	46.5	47	-1.9	1	44.6
Gular skin	31.4	31	7.6	1	39
Gular skin	30.6	31	8.3	1	38.9
Gular skin	13.2637	13	17.6363	2	30.9
Gular skin	14.1407	14	17.3593	2	31.5
Gular skin	16.0603	16	16.0397	2	32.1
Gular skin	18.0837	18	15.0163	2	33.1
Gular skin	21.691	22	13.109	2	34.8
Gular skin	24.2543	24	11.4457	2	35.7
Gular skin	25.609	26	10.891	2	36.5
Gular skin	28.7327	29	8.46733	2	37.2
Gular skin	33.041	33	4.059	2	37.1
Gular skin	29.8153	30	7.68467	2	37.5
Gular skin	15.184	15	18.716	3	33.9
Gular skin	15.7785	16	18.1215	3	33.9
Gular skin	16.999	17	18.101	3	35.1
Gular skin	18.5635	19	16.3365	3	34.9
Gular skin	21.0025	21	14.3975	3	35.4
Gular skin	23.8165	24	13.9835	3	37.8
Gular skin	25.629	26	12.171	3	37.8
Gular skin	29.1905	29	7.8095	3	37
Gular skin	31.4385	31	6.2615	3	37.7
Gular skin	35.528	36	5.872	3	41.4
Gular skin	15.81	16	17.49	4	33.3
Gular skin	17.0407	17	19.1593	4	36.2
Gular skin	18.7097	19	17.0903	4	35.8
Gular skin	20.9407	21	16.1593	4	37.1
Gular skin	15.5597	16	14.2403	5	29.8
Gular skin	16.2897	16	16.3103	5	32.6
Gular skin	18.626	19	13.674	5	32.3
Gular skin	21.3993	21	11.7007	5	33.1
Gular skin	24.817	25	9.583	5	34.4
Gular skin	26.0047	26	8.89533	5	34.9
Gular skin	29.5657	30	6.23433	5	35.8
Gular skin	31.689	32	4.511	5	36.2
Gular skin	33.3533	33	4.74667	5	38.1
Gular skin	35.3713	35	4.32867	5	39.7
Gular skin	38.012	38	2.688	5	40.7
Gular skin	41.3373	41	0.262667	5	41.6
Gular skin	14.621	15	16.579	6	31.2
Gular skin	15.8725	16	15.7275	6	31.6
Gular skin	17.6245	18	15.0755	6	32.7
Gular skin	20.1895	20	13.3105	6	33.5
Gular skin	22.3785	22	11.8215	6	34.2
Gular skin	26.223	26	9.577	6	35.8
Gular skin	27.816	28	9.484	6	37.3
Gular skin	30.471	30	7.829	6	38.3
Gular skin	35.55	36	4.85	6	40.4
Gular skin	37.05	37	3.65	6	40.7
Gular skin	39.325	39	1.675	6	41
Gular skin	42	42	0.3	6	42.3
Gular skin	44.025	44	-0.325	6	43.7
Gular skin	43.9	44	-0.6	6	43.3
Gular skin	15.05	15	15.85	7	30.9
Gular skin	17.375	17	17.425	7	34.8
Gular skin	19.85	20	15.35	7	35.2
Gular skin	22.125	22	13.075	7	35.2
Gular skin	24.275	24	11.525	7	35.8
Gular skin	27.25	27	8.85	7	36.1
Gular skin	29.6	30	7	7	36.6
Gular skin	31.625	32	5.775	7	37.4
Gular skin	33.625	34	5.175	7	38.8
Gular skin	33.825	34	5.075	7	38.9
Gular skin	35.05	35	4.55	7	39.6
Gular skin	36.875	37	3.325	7	40.2
Gular skin	39.35	39	1.55	7	40.9
Gular skin	41.575	42	-0.175	7	41.4
Gular skin	43.22	43	-0.32	7	42.9
Gular skin	16.775	17	18.825	8	35.6
Gular skin	18.05	18	17.65	8	35.7
Gular skin	16.0397	16	17.8603	9	33.9
Gular skin	16.3317	16	16.9683	9	33.3
Gular skin	18	18	16.5	9	34.5
Gular skin	20.065	20	15.535	9	35.6
Gular skin	16.0393	16	18.0607	10	34.1
Gular skin	16.0603	16	18.1397	10	34.2
Gular skin	17.4787	17	17.4213	10	34.9
Gular skin	20.9407	21	13.8593	10	34.8
Gular skin	24.4213	24	11.0787	10	35.5
Gular skin	25.463	25	11.737	10	37.2
Gular skin	27.1917	27	10.5083	10	37.7
Gular skin	29.295	29	9.005	10	38.3
Gular skin	32.1253	32	6.77467	10	38.9
Gular skin	32.646	33	6.954	10	39.6
Gular skin	33.3323	33	7.46767	10	40.8
Gular skin	36.4737	36	5.52633	10	42
Gular skin	37.43	37	5.17	10	42.6
Gular skin	39.9663	40	3.33367	10	43.3
Gular skin	16.103	16	18.397	11	34.5
Gular skin	16.729	17	18.171	11	34.9
Gular skin	19.388	19	15.312	11	34.7
Gular skin	20.9515	21	14.4485	11	35.4
Gular skin	24.422	24	12.578	11	37
Gular skin	26.2345	26	11.2655	11	37.5
Gular skin	28.0775	28	9.9225	11	38
Gular skin	30.139	30	8.261	11	38.4
Gular skin	31.731	32	7.969	11	39.7
Gular skin	32.262	32	8.138	11	40.4
Gular skin	32.824	33	8.076	11	40.9
Gular skin	33.604	34	6.596	11	40.2
Gular skin	35.258	35	5.842	11	41.1
Gular skin	37.317	37	4.583	11	41.9
Gular skin	39.9365	40	2.3635	11	42.3
Gular skin	41.495	41	1.505	11	43
Gular skin	14.9413	15	18.1587	13	33.1
Gular skin	16.13	16	17.37	13	33.5
Gular skin	18.0703	18	16.3297	13	34.4
Gular skin	20.99	21	13.81	13	34.8
Gular skin	24.575	25	11.325	13	35.9
Gular skin	26.262	26	10.338	13	36.6
Gular skin	28.553	29	8.547	13	37.1
Gular skin	31.197	31	7.403	13	38.6
Gular skin	33.0903	33	6.70967	13	39.8
Gular skin	34.1103	34	5.58967	13	39.7
Gular skin	34.7757	35	5.62433	13	40.4
Gular skin	37.7287	38	3.67133	13	41.4
Gular skin	40.5137	41	1.98633	13	42.5
Gular skin	42.3003	42	1.09967	13	43.4
Gular skin	43.6087	44	0.591333	13	44.2
Gular skin	14.8573	15	20.2427	14	35.1
Gular skin	16.0263	16	19.5737	14	35.6
Gular skin	17.466	17	18.834	14	36.3
Gular skin	20.8443	21	15.9557	14	36.8
Gular skin	24.7833	25	13.9167	14	38.7
Gular skin	27.6367	28	10.7633	14	38.4
Gular skin	30.4263	30	9.77367	14	40.2
Gular skin	31.9043	32	9.19567	14	41.1
Gular skin	32.8823	33	7.61767	14	40.5
Gular skin	35.0037	35	6.19633	14	41.2
Gular skin	36.2517	36	5.34833	14	41.6
Gular skin	38.6007	39	3.29933	14	41.9
Gular skin	40.575	41	1.925	14	42.5
Gular skin	42.071	42	1.729	14	43.8
Gular skin	18.8217	19	17.1783	15	36
Gular skin	20.9067	21	15.8933	15	36.8
Gular skin	23.825	24	13.175	15	37
Gular skin	26.8453	27	11.7547	15	38.6
Gular skin	27.4497	27	11.9503	15	39.4
Gular skin	28.5323	29	10.5677	15	39.1
Gular skin	30.5933	31	8.90667	15	39.5
Gular skin	30.968	31	8.132	15	39.1
Gular skin	31.8007	32	8.29933	15	40.1
Gular skin	33.548	34	6.652	15	40.2
Gular skin	35.1917	35	6.60833	15	41.8
Gular skin	37.666	38	5.134	15	42.8
Gular skin	40.991	41	2.309	15	43.3
Gular skin	41.4897	41	2.21033	15	43.7
Gular skin	13.75	14	18.25	16	32
Gular skin	16.75	17	16.65	16	33.4
Gular skin	17.625	18	15.875	16	33.5
Gular skin	20.7	21	13.5	16	34.2
Gular skin	22.475	22	11.825	16	34.3
Gular skin	24.675	25	10.925	16	35.6
Gular skin	27.575	28	9.525	16	37.1
Gular skin	30.075	30	8.025	16	38.1
Gular skin	32.325	32	6.975	16	39.3
Gular skin	33	33	6.9	16	39.9
Gular skin	34.775	35	5.425	16	40.2
Gular skin	37.15	37	3.55	16	40.7
Gular skin	39.625	40	1.775	16	41.4
Gular skin	42.4	42	0.5	16	42.9
Gular skin	44.95	45	-0.85	16	44.1
Gular skin	16.6	17	16.9	17	33.5
Gular skin	17.65	18	15.65	17	33.3
Gular skin	20.1	20	13.9	17	34
Gular skin	22.275	22	12.125	17	34.4
Gular skin	24.575	25	10.525	17	35.1
Gular skin	27.175	27	8.925	17	36.1
Gular skin	29.75	30	7.05	17	36.8
Gular skin	31.975	32	5.925	17	37.9
Gular skin	35.125	35	4.075	17	39.2
Gular skin	37.2	37	2.7	17	39.9
Gular skin	39.375	39	0.925	17	40.3
Gular skin	41.45	41	0.15	17	41.6
Gular skin	44.675	45	-1.075	17	43.6
Gular skin	44.525	45	-0.625	17	43.9
Gular skin	16.673	17	16.027	18	32.7
Gular skin	16.9443	17	15.2557	18	32.2
Gular skin	18.6757	19	14.0243	18	32.7
Gular skin	20.8443	21	12.6557	18	33.5
Gular skin	24.1163	24	10.2837	18	34.4
Gular skin	26.1787	26	8.82133	18	35
Gular skin	27.637	28	8.063	18	35.7
Gular skin	30.2603	30	6.03967	18	36.3
Gular skin	33.4233	33	5.17667	18	38.6
Gular skin	34.734	35	4.766	18	39.5
Gular skin	36.4603	36	3.53967	18	40
Gular skin	39.2663	39	2.23367	18	41.5
Gular skin	42.2167	42	0.783333	18	43
Torso	14.5	15	6.4	1	20.9
Torso	19.3	19	4.4	1	23.7
Torso	21.3	21	3.8	1	25.1
Torso	24.4	24	4	1	28.4
Torso	27.3	27	3	1	30.3
Torso	30.4	30	2.3	1	32.7
Torso	31.8	32	2.7	1	34.5
Torso	34.7	35	1.5	1	36.2
Torso	37.3	37	0.8	1	38.1
Torso	40.6	41	0.2	1	40.8
Torso	42.2	42	-0.8	1	41.4
Torso	45.1	45	-1.3	1	43.8
Torso	46.5	47	-1.3	1	45.2
Torso	31.4	31	2.4	1	33.8
Torso	30.6	31	2.7	1	33.3
Torso	13.2637	13	2.83633	2	16.1
Torso	14.1407	14	3.65933	2	17.8
Torso	16.0603	16	4.13967	2	20.2
Torso	18.0837	18	3.71633	2	21.8
Torso	21.691	22	2.209	2	23.9
Torso	24.2543	24	3.24567	2	27.5
Torso	25.609	26	4.091	2	29.7
Torso	28.7327	29	3.16733	2	31.9
Torso	33.041	33	0.759	2	33.8
Torso	29.8153	30	3.38467	2	33.2
Torso	15.184	15	3.616	3	18.8
Torso	15.7785	16	3.9215	3	19.7
Torso	16.999	17	5.701	3	22.7
Torso	18.5635	19	6.1365	3	24.7
Torso	21.0025	21	5.6975	3	26.7
Torso	23.8165	24	5.5835	3	29.4
Torso	25.629	26	4.471	3	30.1
Torso	29.1905	29	4.5095	3	33.7
Torso	31.4385	31	3.9615	3	35.4
Torso	35.528	36	2.572	3	38.1
Torso	15.81	16	3.29	4	19.1
Torso	17.0407	17	4.65933	4	21.7
Torso	18.7097	19	4.29033	4	23
Torso	20.9407	21	4.35933	4	25.3
Torso	15.5597	16	2.94033	5	18.5
Torso	16.2897	16	4.21033	5	20.5
Torso	18.626	19	3.874	5	22.5
Torso	21.3993	21	2.60067	5	24
Torso	24.817	25	2.283	5	27.1
Torso	26.0047	26	3.39533	5	29.4
Torso	29.5657	30	2.13433	5	31.7
Torso	31.689	32	1.311	5	33
Torso	33.3533	33	2.04667	5	35.4
Torso	35.3713	35	2.92867	5	38.3
Torso	38.012	38	2.288	5	40.3
Torso	41.3373	41	0.862667	5	42.2
Torso	14.621	15	2.679	6	17.3
Torso	15.8725	16	4.3275	6	20.2
Torso	17.6245	18	4.4755	6	22.1
Torso	20.1895	20	3.7105	6	23.9
Torso	22.3785	22	3.3215	6	25.7
Torso	26.223	26	2.377	6	28.6
Torso	27.816	28	3.684	6	31.5
Torso	30.471	30	3.129	6	33.6
Torso	35.55	36	1.55	6	37.1
Torso	37.05	37	1.05	6	38.1
Torso	39.325	39	0.675	6	40
Torso	42	42	0.4	6	42.4
Torso	44.025	44	0.075	6	44.1
Torso	43.9	44	7.10543e-15	6	43.9
Torso	15.05	15	1.45	7	16.5
Torso	17.375	17	2.825	7	20.2
Torso	19.85	20	2.65	7	22.5
Torso	22.125	22	2.075	7	24.2
Torso	24.275	24	1.725	7	26
Torso	27.25	27	2.15	7	29.4
Torso	29.6	30	1.9	7	31.5
Torso	31.625	32	1.475	7	33.1
Torso	33.625	34	1.675	7	35.3
Torso	33.825	34	1.375	7	35.2
Torso	35.05	35	1.55	7	36.6
Torso	36.875	37	1.225	7	38.1
Torso	39.35	39	0.85	7	40.2
Torso	41.575	42	0.325	7	41.9
Torso	43.22	43	0.28	7	43.5
Torso	16.775	17	4.125	8	20.9
Torso	18.05	18	3.45	8	21.5
Torso	16.0397	16	4.46033	9	20.5
Torso	16.3317	16	4.86833	9	21.2
Torso	18	18	5.4	9	23.4
Torso	20.065	20	5.735	9	25.8
Torso	16.0393	16	2.66067	10	18.7
Torso	16.0603	16	5.63967	10	21.7
Torso	17.4787	17	6.12133	10	23.6
Torso	20.9407	21	3.25933	10	24.2
Torso	24.4213	24	2.57867	10	27
Torso	25.463	25	4.037	10	29.5
Torso	27.1917	27	4.30833	10	31.5
Torso	29.295	29	4.105	10	33.4
Torso	32.1253	32	2.87467	10	35
Torso	32.646	33	3.754	10	36.4
Torso	33.3323	33	3.46767	10	36.8
Torso	36.4737	36	3.72633	10	40.2
Torso	37.43	37	3.67	10	41.1
Torso	39.9663	40	2.33367	10	42.3
Torso	16.103	16	4.197	11	20.3
Torso	16.729	17	6.071	11	22.8
Torso	19.388	19	5.412	11	24.8
Torso	20.9515	21	4.6485	11	25.6
Torso	24.422	24	3.578	11	28
Torso	26.2345	26	4.2655	11	30.5
Torso	28.0775	28	4.4225	11	32.5
Torso	30.139	30	3.161	11	33.3
Torso	31.731	32	3.369	11	35.1
Torso	32.262	32	3.038	11	35.3
Torso	32.824	33	2.876	11	35.7
Torso	33.604	34	2.696	11	36.3
Torso	35.258	35	3.142	11	38.4
Torso	37.317	37	3.683	11	41
Torso	39.9365	40	2.3635	11	42.3
Torso	41.495	41	1.505	11	43
Torso	14.9413	15	4.35867	13	19.3
Torso	16.13	16	6.77	13	22.9
Torso	18.0703	18	6.02967	13	24.1
Torso	20.99	21	4.61	13	25.6
Torso	24.575	25	3.425	13	28
Torso	26.262	26	4.238	13	30.5
Torso	28.553	29	3.947	13	32.5
Torso	31.197	31	3.103	13	34.3
Torso	33.0903	33	3.40967	13	36.5
Torso	34.1103	34	3.38967	13	37.5
Torso	34.7757	35	4.12433	13	38.9
Torso	37.7287	38	3.37133	13	41.1
Torso	40.5137	41	2.08633	13	42.6
Torso	42.3003	42	1.89967	13	44.2
Torso	43.6087	44	1.19133	13	44.8
Torso	14.8573	15	4.04267	14	18.9
Torso	16.0263	16	4.67367	14	20.7
Torso	17.466	17	5.034	14	22.5
Torso	20.8443	21	3.75567	14	24.6
Torso	24.7833	25	3.31667	14	28.1
Torso	27.6367	28	4.06333	14	31.7
Torso	30.4263	30	4.17367	14	34.6
Torso	31.9043	32	3.59567	14	35.5
Torso	32.8823	33	3.61767	14	36.5
Torso	35.0037	35	3.79633	14	38.8
Torso	36.2517	36	4.34833	14	40.6
Torso	38.6007	39	3.49933	14	42.1
Torso	40.575	41	2.925	14	43.5
Torso	42.071	42	2.029	14	44.1
Torso	18.8217	19	2.87833	15	21.7
Torso	20.9067	21	4.79333	15	25.7
Torso	23.825	24	3.575	15	27.4
Torso	26.8453	27	3.35467	15	30.2
Torso	27.4497	27	3.75033	15	31.2
Torso	28.5323	29	4.06767	15	32.6
Torso	30.5933	31	3.80667	15	34.4
Torso	30.968	31	4.432	15	35.4
Torso	31.8007	32	3.29933	15	35.1
Torso	33.548	34	2.652	15	36.2
Torso	35.1917	35	3.80833	15	39
Torso	37.666	38	2.934	15	40.6
Torso	40.991	41	2.009	15	43
Torso	41.4897	41	1.91033	15	43.4
Torso	13.75	14	2.65	16	16.4
Torso	16.75	17	3.65	16	20.4
Torso	17.625	18	3.675	16	21.3
Torso	20.7	21	2.5	16	23.2
Torso	22.475	22	1.925	16	24.4
Torso	24.675	25	2.325	16	27
Torso	27.575	28	2.425	16	30
Torso	30.075	30	2.225	16	32.3
Torso	32.325	32	1.875	16	34.2
Torso	33	33	1.7	16	34.7
Torso	34.775	35	1.725	16	36.5
Torso	37.15	37	1.35	16	38.5
Torso	39.625	40	0.675	16	40.3
Torso	42.4	42	0.8	16	43.2
Torso	44.95	45	0.25	16	45.2
Torso	16.6	17	3	17	19.6
Torso	17.65	18	2.95	17	20.6
Torso	20.1	20	2.9	17	23
Torso	22.275	22	2.125	17	24.4
Torso	24.575	25	1.925	17	26.5
Torso	27.175	27	2.025	17	29.2
Torso	29.75	30	1.65	17	31.4
Torso	31.975	32	1.225	17	33.2
Torso	35.125	35	1.475	17	36.6
Torso	37.2	37	1.3	17	38.5
Torso	39.375	39	0.625	17	40
Torso	41.45	41	0.15	17	41.6
Torso	44.675	45	-0.275	17	44.4
Torso	44.525	45	-0.225	17	44.3
Torso	16.673	17	1.027	18	17.7
Torso	16.9443	17	2.45567	18	19.4
Torso	18.6757	19	2.52433	18	21.2
Torso	20.8443	21	2.45567	18	23.3
Torso	24.1163	24	1.48367	18	25.6
Torso	26.1787	26	0.521333	18	26.7
Torso	27.637	28	2.263	18	29.9
Torso	30.2603	30	1.53967	18	31.8
Torso	33.4233	33	1.37667	18	34.8
Torso	34.734	35	2.766	18	37.5
Torso	36.4603	36	2.83967	18	39.3
Torso	39.2663	39	2.53367	18	41.8
Torso	42.2167	42	1.58333	18	43.8

## Sheet: S2, Table 2
Body part	Ta	T-round	Heat loss (W)
Total beak	13.2637	13	0.0213188
Total beak	13.75	14	0.0198301
Total beak	14.1407	14	0.0115528
Total beak	14.621	15	0.00522263
Total beak	14.8573	15	0.024023
Total beak	14.9413	15	0.0178045
Total beak	15.05	15	0.0340679
Total beak	15.184	15	0.0250378
Total beak	15.5597	16	0.00488715
Total beak	15.7785	16	0.0401943
Total beak	15.8725	16	0.0289236
Total beak	16.0263	16	0.0395458
Total beak	16.0393	16	0.0266914
Total beak	16.0397	16	0.0329109
Total beak	16.0603	16	0.0175692
Total beak	16.0603	16	0.0312178
Total beak	16.103	16	0.014598
Total beak	16.13	16	0.026448
Total beak	16.2897	16	0.0206882
Total beak	16.3317	16	0.0246526
Total beak	16.6	17	0.00763129
Total beak	16.729	17	0.0183255
Total beak	16.75	17	0.0031827
Total beak	16.775	17	0.0021348
Total beak	16.9443	17	0.0119261
Total beak	16.999	17	0.0601472
Total beak	17.0407	17	0.00691907
Total beak	17.466	17	0.0534029
Total beak	17.4787	17	0.0386961
Total beak	17.6245	18	0.0359363
Total beak	17.625	18	0.00373391
Total beak	17.65	18	0.00896537
Total beak	18	18	0.0315961
Total beak	18.05	18	0.0442113
Total beak	18.0703	18	0.0284338
Total beak	18.0837	18	0.0236784
Total beak	18.5635	19	0.0693347
Total beak	18.626	19	0.0223206
Total beak	18.6757	19	0.011476
Total beak	18.7097	19	0.0267744
Total beak	18.8217	19	0.0216896
Total beak	19.388	19	0.00880442
Total beak	20.065	20	0.0535524
Total beak	20.1895	20	0.0313252
Total beak	20.8443	21	0.0433202
Total beak	20.8443	21	0.0159498
Total beak	20.9067	21	0.0273757
Total beak	20.9407	21	0.0235633
Total beak	20.9407	21	0.0197011
Total beak	20.9515	21	0.00968207
Total beak	20.99	21	0.0199589
Total beak	21.0025	21	0.0772388
Total beak	21.3993	21	0.0169177
Total beak	21.691	22	0.0110241
Total beak	22.3785	22	0.0319693
Total beak	23.8165	24	0.0783082
Total beak	23.825	24	0.0120919
Total beak	24.1163	24	0.0110912
Total beak	24.2543	24	0.0341336
Total beak	24.4213	24	0.015345
Total beak	24.422	24	0.0171912
Total beak	24.575	25	0.0208589
Total beak	24.575	25	0.0113893
Total beak	24.675	25	0.0184387
Total beak	24.7833	25	0.0679398
Total beak	24.817	25	0.0104167
Total beak	25.463	25	0.0438492
Total beak	25.609	26	0.0511476
Total beak	25.629	26	0.0708732
Total beak	26.0047	26	0.0260299
Total beak	26.223	26	0.0237314
Total beak	26.2345	26	0.0373375
Total beak	26.262	26	0.0185519
Total beak	26.8453	27	0.0326364
Total beak	27.1917	27	0.0435597
Total beak	27.4497	27	0.0378942
Total beak	27.575	28	0.000567645
Total beak	27.6367	28	0.011284
Total beak	27.637	28	0.0187214
Total beak	27.816	28	0.042553
Total beak	28.0775	28	0.0345223
Total beak	28.5323	29	0.0280545
Total beak	28.553	29	0.0190948
Total beak	28.7327	29	0.0493336
Total beak	29.1905	29	0.0626574
Total beak	29.295	29	0.0495842
Total beak	29.5657	30	0.00964955
Total beak	29.8153	30	0.176818
Total beak	30.139	30	0.0706774
Total beak	30.2603	30	0.0126256
Total beak	30.4263	30	0.192709
Total beak	30.471	30	0.0421097
Total beak	30.5933	31	0.118553
Total beak	30.6	31	0.0290085
Total beak	30.968	31	0.114063
Total beak	31.197	31	0.0271317
Total beak	31.4	31	0.169862
Total beak	31.4385	31	0.056715
Total beak	31.689	32	0.00474753
Total beak	31.731	32	0.0999669
Total beak	31.8	32	0.175829
Total beak	31.8007	32	0.157913
Total beak	31.9043	32	0.27584
Total beak	32.1253	32	0.0412118
Total beak	32.262	32	0.137864
Total beak	32.325	32	0.0275901
Total beak	32.646	33	0.0803805
Total beak	32.824	33	0.153797
Total beak	32.8823	33	0.241142
Total beak	33	33	0.0975717
Total beak	33.041	33	0.0764958
Total beak	33.0903	33	0.0368296
Total beak	33.3323	33	0.141483
Total beak	33.3533	33	0.0284371
Total beak	33.4233	33	0.0196767
Total beak	33.548	34	0.14715
Total beak	33.604	34	0.147754
Total beak	33.625	34	0.0177991
Total beak	33.825	34	0.0390419
Total beak	34.1103	34	0.0395352
Total beak	34.7	35	0.112154
Total beak	34.734	35	0.0298193
Total beak	34.775	35	0.065299
Total beak	34.7757	35	0.10615
Total beak	35.0037	35	0.189397
Total beak	35.05	35	0.0386772
Total beak	35.1917	35	0.124922
Total beak	35.258	35	0.130844
Total beak	35.3713	35	0.0353467
Total beak	35.528	36	0.0957001
Total beak	35.55	36	0.0202797
Total beak	36.2517	36	0.17913
Total beak	36.4603	36	0.0357944
Total beak	36.4737	36	0.154978
Total beak	36.875	37	0.0384508
Total beak	37.05	37	0.0247938
Total beak	37.15	37	0.0400018
Total beak	37.3	37	0.10563
Total beak	37.317	37	0.101504
Total beak	37.43	37	0.148309
Total beak	37.666	38	0.102008
Total beak	37.7287	38	0.109697
Total beak	38.012	38	0.0373414
Total beak	38.6007	39	0.121768
Total beak	39.2663	39	0.0447216
Total beak	39.325	39	0.0256948
Total beak	39.35	39	0.0342447
Total beak	39.625	40	0.0313609
Total beak	39.9365	40	0.0654108
Total beak	39.9663	40	0.0806783
Total beak	40.5137	41	0.0668298
Total beak	40.575	41	0.0828176
Total beak	40.6	41	0.0507965
Total beak	40.991	41	0.0659218
Total beak	41.3373	41	0.0134679
Total beak	41.4897	41	0.0632853
Total beak	41.495	41	0.042164
Total beak	41.575	42	0.00623173
Total beak	42	42	0.011094
Total beak	42.071	42	0.069907
Total beak	42.2	42	0.02274
Total beak	42.2167	42	0.0230499
Total beak	42.3003	42	0.0420085
Total beak	42.4	42	0.0149874
Total beak	43.22	43	-0.000559322
Total beak	43.6087	44	0.0290166
Lower mandible	14.5	15	0.00544817
Lower mandible	30.4	30	0.0607167
Lower mandible	31.8	32	0.0781896
Lower mandible	34.7	35	0.0521949
Lower mandible	37.3	37	0.0454309
Lower mandible	40.6	41	0.0223646
Lower mandible	42.2	42	0.00999526
Lower mandible	31.4	31	0.081696
Lower mandible	30.6	31	0.076511
Lower mandible	13.2637	13	0.00806206
Lower mandible	14.1407	14	0.00734775
Lower mandible	16.0603	16	0.00917626
Lower mandible	18.0837	18	0.0110072
Lower mandible	21.691	22	0.00609836
Lower mandible	24.2543	24	0.0228403
Lower mandible	25.609	26	0.0337642
Lower mandible	28.7327	29	0.0361113
Lower mandible	33.041	33	0.0346202
Lower mandible	29.8153	30	0.0833816
Lower mandible	15.184	15	0.0183009
Lower mandible	15.7785	16	0.0309898
Lower mandible	16.999	17	0.0297847
Lower mandible	18.5635	19	0.035073
Lower mandible	21.0025	21	0.0373885
Lower mandible	23.8165	24	0.0341587
Lower mandible	25.629	26	0.030706
Lower mandible	29.1905	29	0.031721
Lower mandible	31.4385	31	0.0290103
Lower mandible	35.528	36	0.0461845
Lower mandible	17.0407	17	0.00072634
Lower mandible	18.7097	19	0.00976957
Lower mandible	20.9407	21	0.0119916
Lower mandible	15.5597	16	0.0022902
Lower mandible	16.2897	16	0.0125573
Lower mandible	18.626	19	0.0142815
Lower mandible	21.3993	21	0.00980852
Lower mandible	24.817	25	0.00579945
Lower mandible	26.0047	26	0.0139819
Lower mandible	29.5657	30	0.00645091
Lower mandible	31.689	32	0.00524678
Lower mandible	33.3533	33	0.0150017
Lower mandible	35.3713	35	0.0191599
Lower mandible	38.012	38	0.0189662
Lower mandible	41.3373	41	0.00604586
Lower mandible	14.621	15	0.00246985
Lower mandible	15.8725	16	0.015425
Lower mandible	17.6245	18	0.0177863
Lower mandible	20.1895	20	0.0155681
Lower mandible	22.3785	22	0.0158226
Lower mandible	26.223	26	0.0119301
Lower mandible	27.816	28	0.0205922
Lower mandible	30.471	30	0.0212736
Lower mandible	35.55	36	0.0259105
Lower mandible	37.05	37	0.0211435
Lower mandible	39.325	39	0.0136408
Lower mandible	42	42	0.00702022
Lower mandible	15.05	15	0.0246991
Lower mandible	24.275	24	0.00028496
Lower mandible	27.25	27	0.00173419
Lower mandible	33.625	34	0.0284417
Lower mandible	33.825	34	0.0393392
Lower mandible	35.05	35	0.0331853
Lower mandible	36.875	37	0.0258295
Lower mandible	39.35	39	0.0165744
Lower mandible	41.575	42	0.00526237
Lower mandible	43.22	43	0.000997611
Lower mandible	16.775	17	0.001819
Lower mandible	18.05	18	0.0200118
Lower mandible	16.0397	16	0.0137933
Lower mandible	16.3317	16	0.0113065
Lower mandible	18	18	0.0144465
Lower mandible	20.065	20	0.0217159
Lower mandible	16.0393	16	0.0123481
Lower mandible	16.0603	16	0.022629
Lower mandible	17.4787	17	0.022564
Lower mandible	20.9407	21	0.0114266
Lower mandible	24.4213	24	0.00700116
Lower mandible	25.463	25	0.0187302
Lower mandible	27.1917	27	0.0185322
Lower mandible	29.295	29	0.0211707
Lower mandible	32.1253	32	0.021078
Lower mandible	32.646	33	0.0629982
Lower mandible	33.3323	33	0.0802202
Lower mandible	36.4737	36	0.0611979
Lower mandible	37.43	37	0.0633745
Lower mandible	39.9663	40	0.0371529
Lower mandible	16.103	16	0.00482125
Lower mandible	16.729	17	0.0123875
Lower mandible	19.388	19	0.00405781
Lower mandible	20.9515	21	0.00345722
Lower mandible	24.422	24	0.0108892
Lower mandible	26.2345	26	0.0231461
Lower mandible	28.0775	28	0.0291294
Lower mandible	30.139	30	0.0424504
Lower mandible	31.731	32	0.0577998
Lower mandible	32.262	32	0.0597626
Lower mandible	32.824	33	0.0646474
Lower mandible	33.604	34	0.0629422
Lower mandible	35.258	35	0.0574106
Lower mandible	37.317	37	0.0452806
Lower mandible	39.9365	40	0.029096
Lower mandible	41.495	41	0.0198273
Lower mandible	14.9413	15	0.000733045
Lower mandible	16.13	16	0.0122137
Lower mandible	18.0703	18	0.0156352
Lower mandible	20.99	21	0.0117234
Lower mandible	24.575	25	0.00949718
Lower mandible	26.262	26	0.0123934
Lower mandible	28.553	29	0.0113127
Lower mandible	31.197	31	0.0149303
Lower mandible	33.0903	33	0.0357785
Lower mandible	34.1103	34	0.0412297
Lower mandible	34.7757	35	0.0586188
Lower mandible	37.7287	38	0.0501995
Lower mandible	40.5137	41	0.0296233
Lower mandible	42.3003	42	0.0200157
Lower mandible	43.6087	44	0.012813
Lower mandible	14.8573	15	0.0159663
Lower mandible	16.0263	16	0.0242565
Lower mandible	17.466	17	0.0304755
Lower mandible	20.8443	21	0.0232926
Lower mandible	24.7833	25	0.0423481
Lower mandible	27.6367	28	0.035301
Lower mandible	30.4263	30	0.0827812
Lower mandible	31.9043	32	0.111279
Lower mandible	32.8823	33	0.096116
Lower mandible	35.0037	35	0.0792726
Lower mandible	36.2517	36	0.0776175
Lower mandible	38.6007	39	0.0541237
Lower mandible	40.575	41	0.0372162
Lower mandible	42.071	42	0.0301045
Lower mandible	18.8217	19	0.0146586
Lower mandible	20.9067	21	0.0149746
Lower mandible	23.825	24	0.00556432
Lower mandible	26.8453	27	0.059471
Lower mandible	27.4497	27	0.0329388
Lower mandible	28.5323	29	0.0333166
Lower mandible	30.5933	31	0.0885042
Lower mandible	30.968	31	0.061595
Lower mandible	31.8007	32	0.085155
Lower mandible	33.548	34	0.0739109
Lower mandible	35.1917	35	0.0612796
Lower mandible	37.666	38	0.0495848
Lower mandible	40.991	41	0.03074
Lower mandible	41.4897	41	0.0269744
Lower mandible	13.75	14	0.00930243
Lower mandible	24.675	25	0.00848992
Lower mandible	27.575	28	0.0013017
Lower mandible	32.325	32	0.0394472
Lower mandible	33	33	0.0561913
Lower mandible	34.775	35	0.0415481
Lower mandible	37.15	37	0.0268273
Lower mandible	39.625	40	0.0163048
Lower mandible	42.4	42	0.00558774
Lower mandible	16.6	17	0.00351568
Lower mandible	17.65	18	0.00412262
Lower mandible	20.1	20	0.00119104
Lower mandible	22.275	22	0.00150447
Lower mandible	24.575	25	0.00517571
Lower mandible	27.175	27	0.00277339
Lower mandible	35.125	35	-0.000320125
Lower mandible	41.45	41	0.000660603
Lower mandible	16.673	17	0.0028028
Lower mandible	16.9443	17	0.00649064
Lower mandible	18.6757	19	0.00540199
Lower mandible	20.8443	21	0.00747845
Lower mandible	24.1163	24	0.00517276
Lower mandible	27.637	28	0.00867709
Lower mandible	30.2603	30	0.00491579
Lower mandible	33.4233	33	0.0090332
Lower mandible	34.734	35	0.0145895
Lower mandible	36.4603	36	0.0144565
Lower mandible	39.2663	39	0.0193628
Lower mandible	42.2167	42	0.0113987
Gular skin	14.5	15	0.04423
Gular skin	19.3	19	0.0340694
Gular skin	21.3	21	0.0321707
Gular skin	24.4	24	0.0271576
Gular skin	27.3	27	0.0225205
Gular skin	30.4	30	0.0208409
Gular skin	31.8	32	0.0164169
Gular skin	34.7	35	0.0123145
Gular skin	37.3	37	0.0106752
Gular skin	40.6	41	0.00410828
Gular skin	42.2	42	0.00180788
Gular skin	31.4	31	0.018913
Gular skin	30.6	31	0.0206082
Gular skin	13.2637	13	0.0408655
Gular skin	14.1407	14	0.0403589
Gular skin	16.0603	16	0.0375059
Gular skin	18.0837	18	0.0353567
Gular skin	21.691	22	0.0312444
Gular skin	24.2543	24	0.0274992
Gular skin	25.609	26	0.0262972
Gular skin	28.7327	29	0.0206282
Gular skin	33.041	33	0.00998734
Gular skin	29.8153	30	0.018782
Gular skin	15.184	15	0.0465565
Gular skin	15.7785	16	0.0451413
Gular skin	16.999	17	0.0453488
Gular skin	18.5635	19	0.0410616
Gular skin	21.0025	21	0.0364423
Gular skin	23.8165	24	0.0358365
Gular skin	25.629	26	0.0313281
Gular skin	29.1905	29	0.0202375
Gular skin	31.4385	31	0.0163419
Gular skin	35.528	36	0.0156154
Gular skin	15.81	16	0.0440258
Gular skin	17.0407	17	0.0487045
Gular skin	18.7097	19	0.043578
Gular skin	20.9407	21	0.0415546
Gular skin	15.5597	16	0.0356624
Gular skin	16.2897	16	0.0411899
Gular skin	18.626	19	0.0347023
Gular skin	21.3993	21	0.029951
Gular skin	24.817	25	0.0248115
Gular skin	26.0047	26	0.0231254
Gular skin	29.5657	30	0.0163847
Gular skin	31.689	32	0.0119291
Gular skin	33.3533	33	0.0126612
Gular skin	35.3713	35	0.0116486
Gular skin	38.012	38	0.00729856
Gular skin	41.3373	41	0.000720699
Gular skin	14.621	15	0.0416558
Gular skin	15.8725	16	0.039673
Gular skin	17.6245	18	0.038289
Gular skin	20.1895	20	0.0340814
Gular skin	22.3785	22	0.0304809
Gular skin	26.223	26	0.0250217
Gular skin	27.816	28	0.024965
Gular skin	30.471	30	0.0207932
Gular skin	35.55	36	0.01311
Gular skin	37.05	37	0.00991029
Gular skin	39.325	39	0.00457705
Gular skin	42	42	0.000827858
Gular skin	15.05	15	0.0410552
Gular skin	17.375	17	0.0458273
Gular skin	19.85	20	0.0406575
Gular skin	22.125	22	0.0348277
Gular skin	24.275	24	0.0309091
Gular skin	27.25	27	0.0239298
Gular skin	29.6	30	0.0190628
Gular skin	31.625	32	0.0158383
Gular skin	33.625	34	0.0143137
Gular skin	33.825	34	0.0140476
Gular skin	35.05	35	0.0126553
Gular skin	36.875	37	0.00930473
Gular skin	39.35	39	0.00437248
Gular skin	16.775	17	0.0495508
Gular skin	18.05	18	0.0466157
Gular skin	16.0397	16	0.0477632
Gular skin	16.3317	16	0.0453433
Gular skin	18	18	0.0444086
Gular skin	20.065	20	0.0421441
Gular skin	16.0393	16	0.0542039
Gular skin	16.0603	16	0.0544591
Gular skin	17.4787	17	0.0526078
Gular skin	20.9407	21	0.0422409
Gular skin	24.4213	24	0.0341584
Gular skin	25.463	25	0.0364629
Gular skin	27.1917	27	0.0328482
Gular skin	29.295	29	0.0283611
Gular skin	32.1253	32	0.0215416
Gular skin	32.646	33	0.0221868
Gular skin	33.3323	33	0.0239503
Gular skin	36.4737	36	0.0179401
Gular skin	37.43	37	0.0168564
Gular skin	39.9663	40	0.0109682
Gular skin	16.103	16	0.0403354
Gular skin	16.729	17	0.0399425
Gular skin	19.388	19	0.0338672
Gular skin	20.9515	21	0.0321399
Gular skin	24.422	24	0.0283397
Gular skin	26.2345	26	0.0255319
Gular skin	28.0775	28	0.0226226
Gular skin	30.139	30	0.0189532
Gular skin	31.731	32	0.0184181
Gular skin	32.262	32	0.0188675
Gular skin	32.824	33	0.0187744
Gular skin	33.604	34	0.0153377
Gular skin	35.258	35	0.0136734
Gular skin	37.317	37	0.0108057
Gular skin	39.9365	40	0.00561625
Gular skin	41.495	41	0.0035971
Gular skin	14.9413	15	0.0456094
Gular skin	16.13	16	0.0438077
Gular skin	18.0703	18	0.0414874
Gular skin	20.99	21	0.0353896
Gular skin	24.575	25	0.0293777
Gular skin	26.262	26	0.0269849
Gular skin	28.553	29	0.0224737
Gular skin	31.197	31	0.0196779
Gular skin	33.0903	33	0.0179801
Gular skin	34.1103	34	0.0150155
Gular skin	34.7757	35	0.0151627
Gular skin	37.7287	38	0.0100015
Gular skin	40.5137	41	0.0054671
Gular skin	42.3003	42	0.00304827
Gular skin	43.6087	44	0.00164834
Gular skin	14.8573	15	0.0577873
Gular skin	16.0263	16	0.0561218
Gular skin	17.466	17	0.0543044
Gular skin	20.8443	21	0.0464762
Gular skin	24.7833	25	0.0411654
Gular skin	27.6367	28	0.0320547
Gular skin	30.4263	30	0.0294631
Gular skin	31.9043	32	0.0278962
Gular skin	32.8823	33	0.0231333
Gular skin	35.0037	35	0.0189591
Gular skin	36.2517	36	0.0164366
Gular skin	38.6007	39	0.010212
Gular skin	40.575	41	0.00599949
Gular skin	42.071	42	0.00542895
Gular skin	18.8217	19	0.0496838
Gular skin	20.9067	21	0.0463171
Gular skin	23.825	24	0.0387125
Gular skin	26.8453	27	0.0349631
Gular skin	27.4497	27	0.035677
Gular skin	28.5323	29	0.0316153
Gular skin	30.5933	31	0.0268211
Gular skin	30.968	31	0.0244871
Gular skin	31.8007	32	0.0251124
Gular skin	33.548	34	0.0202276
Gular skin	35.1917	35	0.0202685
Gular skin	37.666	38	0.0158934
Gular skin	40.991	41	0.00722191
Gular skin	41.4897	41	0.00692991
Gular skin	13.75	14	0.0539731
Gular skin	16.75	17	0.049829
Gular skin	17.625	18	0.0476351
Gular skin	20.7	21	0.040925
Gular skin	22.475	22	0.0360306
Gular skin	24.675	25	0.0336064
Gular skin	27.575	28	0.0296532
Gular skin	30.075	30	0.0252236
Gular skin	32.325	32	0.0221312
Gular skin	33	33	0.0219696
Gular skin	34.775	35	0.0173722
Gular skin	37.15	37	0.0114585
Gular skin	39.625	40	0.00577968
Gular skin	42.4	42	0.00164737
Gular skin	16.6	17	0.0452119
Gular skin	17.65	18	0.0419586
Gular skin	20.1	20	0.0375668
Gular skin	22.275	22	0.0329859
Gular skin	24.575	25	0.0288539
Gular skin	27.175	27	0.0246945
Gular skin	29.75	30	0.0196719
Gular skin	31.975	32	0.0166749
Gular skin	35.125	35	0.0116011
Gular skin	37.2	37	0.00774223
Gular skin	39.375	39	0.00267032
Gular skin	41.45	41	0.000436833
Gular skin	16.673	17	0.0351751
Gular skin	16.9443	17	0.0334668
Gular skin	18.6757	19	0.0309125
Gular skin	20.8443	21	0.0280735
Gular skin	24.1163	24	0.0230178
Gular skin	26.1787	26	0.0198587
Gular skin	27.637	28	0.0182364
Gular skin	30.2603	30	0.0137565
Gular skin	33.4233	33	0.0119314
Gular skin	34.734	35	0.0110379
Gular skin	36.4603	36	0.00823804
Gular skin	39.2663	39	0.00524793
Gular skin	42.2167	42	0.00185858
Torso	14.5	15	2.06847
Torso	19.3	19	1.46734
Torso	21.3	21	1.28507
Torso	24.4	24	1.38859
Torso	27.3	27	1.06202
Torso	30.4	30	0.832598
Torso	31.8	32	0.990126
Torso	34.7	35	0.560375
Torso	37.3	37	0.304322
Torso	40.6	41	0.0779294
Torso	31.4	31	0.876211
Torso	30.6	31	0.980565
Torso	13.2637	13	0.84703
Torso	14.1407	14	1.10418
Torso	16.0603	16	1.27097
Torso	18.0837	18	1.15767
Torso	21.691	22	0.703999
Torso	24.2543	24	1.06004
Torso	25.609	26	1.3551
Torso	28.7327	29	1.07147
Torso	33.041	33	0.263125
Torso	29.8153	30	1.1558
Torso	15.184	15	1.19361
Torso	15.7785	16	1.30235
Torso	16.999	17	1.92607
Torso	18.5635	19	2.10337
Torso	21.0025	21	1.98824
Torso	23.8165	24	1.99222
Torso	25.629	26	1.61145
Torso	29.1905	29	1.67259
Torso	31.4385	31	1.49265
Torso	35.528	36	0.995589
Torso	15.81	16	1.10954
Torso	17.0407	17	1.59609
Torso	18.7097	19	1.48756
Torso	20.9407	21	1.53955
Torso	15.5597	16	0.993758
Torso	16.2897	16	1.43895
Torso	18.626	19	1.34763
Torso	21.3993	21	0.920551
Torso	24.817	25	0.829734
Torso	26.0047	26	1.25149
Torso	29.5657	30	0.805475
Torso	31.689	32	0.501601
Torso	33.3533	33	0.795896
Torso	35.3713	35	1.16141
Torso	38.012	38	0.924224
Torso	41.3373	41	0.355752
Torso	14.621	15	0.900556
Torso	15.8725	16	1.47963
Torso	17.6245	18	1.55324
Torso	20.1895	20	1.31085
Torso	22.3785	22	1.19259
Torso	26.223	26	0.877085
Torso	27.816	28	1.38418
Torso	30.471	30	1.19832
Torso	35.55	36	0.614318
Torso	37.05	37	0.420314
Torso	39.325	39	0.274718
Torso	42	42	0.166097
Torso	44.025	44	0.0316039
Torso	43.9	44	5.14e-16
Torso	15.05	15	0.509175
Torso	17.375	17	1.01701
Torso	19.85	20	0.972946
Torso	22.125	22	0.774368
Torso	24.275	24	0.654243
Torso	27.25	27	0.836894
Torso	29.6	30	0.753062
Torso	31.625	32	0.593255
Torso	33.625	34	0.685206
Torso	33.825	34	0.562711
Torso	35.05	35	0.641061
Torso	36.875	37	0.513453
Torso	39.35	39	0.362856
Torso	41.575	42	0.140928
Torso	43.22	43	0.122991
Torso	16.775	17	1.4864
Torso	18.05	18	1.25282
Torso	16.0397	16	1.65253
Torso	16.3317	16	1.81114
Torso	18	18	2.04141
Torso	20.065	20	2.20843
Torso	16.0393	16	1.16919
Torso	16.0603	16	2.51075
Torso	17.4787	17	2.76434
Torso	20.9407	21	1.4977
Torso	24.4213	24	1.21708
Torso	25.463	25	1.93424
Torso	27.1917	27	2.09706
Torso	29.295	29	2.03208
Torso	32.1253	32	1.44975
Torso	32.646	33	1.90849
Torso	33.3323	33	1.77095
Torso	36.4737	36	1.9556
Torso	37.43	37	1.94092
Torso	39.9663	40	1.25341
Torso	16.103	16	1.27544
Torso	16.729	17	1.86908
Torso	19.388	19	1.69867
Torso	20.9515	21	1.47335
Torso	24.422	24	1.16182
Torso	26.2345	26	1.40978
Torso	28.0775	28	1.48483
Torso	30.139	30	1.07375
Torso	31.731	32	1.16031
Torso	32.262	32	1.04942
Torso	32.824	33	0.997351
Torso	33.604	34	0.940178
Torso	35.258	35	1.11248
Torso	37.317	37	1.32876
Torso	39.9365	40	0.866251
Torso	41.495	41	0.556621
Torso	14.9413	15	1.54392
Torso	16.13	16	2.44693
Torso	18.0703	18	2.20824
Torso	20.99	21	1.71981
Torso	24.575	25	1.30999
Torso	26.262	26	1.64934
Torso	28.553	29	1.56358
Torso	31.197	31	1.25194
Torso	33.0903	33	1.39897
Torso	34.1103	34	1.40231
Torso	34.7757	35	1.7207
Torso	37.7287	38	1.43637
Torso	40.5137	41	0.904477
Torso	42.3003	42	0.834904
Torso	43.6087	44	0.52764
Torso	14.8573	15	1.62986
Torso	16.0263	16	1.90811
Torso	17.466	17	2.08354
Torso	20.8443	21	1.59071
Torso	24.7833	25	1.44921
Torso	27.6367	28	1.82379
Torso	30.4263	30	1.91797
Torso	31.9043	32	1.66864
Torso	32.8823	33	1.69258
Torso	35.0037	35	1.80872
Torso	36.2517	36	2.09772
Torso	38.6007	39	1.71486
Torso	40.575	41	1.45322
Torso	42.071	42	1.01668
Torso	18.8217	19	1.19468
Torso	20.9067	21	2.0411
Torso	23.825	24	1.55203
Torso	26.8453	27	1.49215
Torso	27.4497	27	1.6793
Torso	28.5323	29	1.84025
Torso	30.5933	31	1.74991
Torso	30.968	31	2.04897
Torso	31.8007	32	1.52868
Torso	33.548	34	1.24324
Torso	35.1917	35	1.81819
Torso	37.666	38	1.4243
Torso	40.991	41	0.998269
Torso	41.4897	41	0.952711
Torso	13.75	14	1.12593
Torso	16.75	17	1.59812
Torso	17.625	18	1.62132
Torso	20.7	21	1.12659
Torso	22.475	22	0.878515
Torso	24.675	25	1.08285
Torso	27.575	28	1.15785
Torso	30.075	30	1.08397
Torso	32.325	32	0.929428
Torso	33	33	0.846818
Torso	34.775	35	0.872138
Torso	37.15	37	0.695027
Torso	39.625	40	0.353699
Torso	42.4	42	0.429082
Torso	44.95	45	0.136606
Torso	16.6	17	1.12159
Torso	17.65	18	1.11238
Torso	20.1	20	1.11586
Torso	22.275	22	0.829889
Torso	24.575	25	0.765604
Torso	27.175	27	0.823172
Torso	29.75	30	0.684019
Torso	31.975	32	0.51627
Torso	35.125	35	0.638442
Torso	37.2	37	0.571842
Torso	39.375	39	0.279042
Torso	41.45	41	0.0679701
Torso	16.673	17	0.279998
Torso	16.9443	17	0.674637
Torso	18.6757	19	0.703075
Torso	20.8443	21	0.695359
Torso	24.1163	24	0.429276
Torso	26.1787	26	0.152694
Torso	27.637	28	0.674779
Torso	30.2603	30	0.467143
Torso	33.4233	33	0.427658
Torso	34.734	35	0.872484
Torso	36.4603	36	0.907826
Torso	39.2663	39	0.826487
Torso	42.2167	42	0.526262

## Sheet: S3, Table 3
Body part	Ta	T-round	Heat loss (% of total)
Total beak	13.2637	13	2.32414
Total beak	13.75	14	1.64015
Total beak	14.1407	14	0.992983
Total beak	14.621	15	0.549806
Total beak	14.8573	15	1.39051
Total beak	14.9413	15	1.1072
Total beak	15.05	15	5.59411
Total beak	15.184	15	1.95074
Total beak	15.7785	16	2.83324
Total beak	15.8725	16	1.84974
Total beak	16.0263	16	1.94996
Total beak	16.0603	16	1.31583
Total beak	16.103	16	1.09332
Total beak	16.13	16	1.04562
Total beak	16.6	17	0.647845
Total beak	16.729	17	0.944744
Total beak	16.775	17	0.138632
Total beak	16.999	17	2.91786
Total beak	17.0407	17	0.418718
Total beak	17.466	17	2.40367
Total beak	17.4787	17	1.34445
Total beak	17.6245	18	2.18425
Total beak	17.65	18	0.767958
Total beak	18	18	1.48209
Total beak	18.05	18	3.24211
Total beak	18.0703	18	1.23959
Total beak	18.0837	18	1.92866
Total beak	18.5635	19	3.08314
Total beak	18.626	19	1.57305
Total beak	18.6757	19	1.52837
Total beak	18.7097	19	1.7079
Total beak	18.8217	19	1.69356
Total beak	19.388	19	0.504436
Total beak	20.065	20	2.3025
Total beak	20.1895	20	2.25066
Total beak	20.8443	21	2.54257
Total beak	20.8443	21	2.13558
Total beak	20.9067	21	1.28539
Total beak	20.9407	21	1.45753
Total beak	20.9407	21	1.254
Total beak	20.9515	21	0.637554
Total beak	20.99	21	1.11697
Total beak	21.0025	21	3.61045
Total beak	21.3993	21	1.73119
Total beak	21.691	22	1.46526
Total beak	22.3785	22	2.51555
Total beak	23.8165	24	3.65837
Total beak	23.825	24	0.751794
Total beak	24.1163	24	2.36709
Total beak	24.2543	24	2.98236
Total beak	24.4213	24	1.20486
Total beak	24.422	24	1.41115
Total beak	24.575	25	1.52286
Total beak	24.575	25	1.40432
Total beak	24.675	25	1.61265
Total beak	24.7833	25	4.24448
Total beak	24.817	25	1.19627
Total beak	25.463	25	2.15657
Total beak	25.609	26	3.4882
Total beak	25.629	26	4.063
Total beak	26.0047	26	1.98003
Total beak	26.223	26	2.53062
Total beak	26.2345	26	2.49616
Total beak	26.262	26	1.08664
Total beak	27.1917	27	1.98721
Total beak	27.575	28	0.0477263
Total beak	27.6367	28	0.593133
Total beak	27.637	28	2.5987
Total beak	27.816	28	2.89026
Total beak	28.0775	28	2.19733
Total beak	28.5323	29	1.45116
Total beak	28.553	29	1.18127
Total beak	28.7327	29	4.18954
Total beak	29.1905	29	3.50589
Total beak	29.295	29	2.32658
Total beak	29.5657	30	1.15155
Total beak	29.8153	30	12.3237
Total beak	30.139	30	5.8613
Total beak	30.2603	30	2.53302
Total beak	30.4263	30	8.66917
Total beak	30.471	30	3.28342
Total beak	31.197	31	2.06532
Total beak	31.4385	31	3.55644
Total beak	31.689	32	0.906841
Total beak	31.8	32	13.9484
Total beak	31.8007	32	8.78829
Total beak	31.9043	32	13.2382
Total beak	32.1253	32	2.68729
Total beak	32.325	32	2.70864
Total beak	32.824	33	12.4575
Total beak	32.8823	33	11.746
Total beak	33	33	9.54199
Total beak	33.041	33	19.9089
Total beak	33.0903	33	2.47252
Total beak	33.3533	33	3.33771
Total beak	33.4233	33	4.20174
Total beak	33.548	34	9.91222
Total beak	33.604	34	12.6695
Total beak	34.1103	34	2.63904
Total beak	34.7	35	15.2169
Total beak	34.734	35	3.21353
Total beak	34.775	35	6.55377
Total beak	34.7757	35	5.585
Total beak	35.0037	35	9.03462
Total beak	35.05	35	5.33053
Total beak	35.1917	35	6.17001
Total beak	35.258	35	9.95458
Total beak	35.3713	35	2.87941
Total beak	35.528	36	8.29945
Total beak	35.55	36	3.01056
Total beak	36.2517	36	7.55534
Total beak	36.4603	36	3.70422
Total beak	36.4737	36	7.07754
Total beak	36.875	37	6.54997
Total beak	37.05	37	5.207
Total beak	37.15	37	5.17278
Total beak	37.317	37	6.82904
Total beak	37.43	37	6.83622
Total beak	37.666	38	6.40839
Total beak	37.7287	38	6.82932
Total beak	38.012	38	3.78014
Total beak	38.6007	39	6.40558
Total beak	39.2663	39	4.99226
Total beak	39.325	39	8.06414
Total beak	39.35	39	8.1916
Total beak	39.625	40	7.70264
Total beak	39.9365	40	6.76868
Total beak	39.9663	40	5.83689
Total beak	40.5137	41	6.64049
Total beak	40.575	41	5.2441
Total beak	41.3373	41	3.58203
Total beak	41.495	41	6.7765
Total beak	42	42	5.9955
Total beak	42.071	42	6.22993
Total beak	42.2167	42	4.09727
Total beak	42.3003	42	4.66773
Total beak	42.4	42	3.32091
Total beak	43.6087	44	5.08068
Lower mandible	31.8	32	6.20276
Lower mandible	34.7	35	7.08171
Lower mandible	13.2637	13	0.878913
Lower mandible	14.1407	14	0.631552
Lower mandible	16.0603	16	0.687249
Lower mandible	18.0837	18	0.896558
Lower mandible	21.691	22	0.810557
Lower mandible	24.2543	24	1.99563
Lower mandible	25.609	26	2.30267
Lower mandible	28.7327	29	3.06667
Lower mandible	33.041	33	9.01031
Lower mandible	29.8153	30	5.81145
Lower mandible	15.184	15	1.42585
Lower mandible	15.7785	16	2.18443
Lower mandible	16.999	17	1.44491
Lower mandible	18.5635	19	1.55961
Lower mandible	21.0025	21	1.74769
Lower mandible	23.8165	24	1.59581
Lower mandible	25.629	26	1.7603
Lower mandible	29.1905	29	1.77489
Lower mandible	31.4385	31	1.81915
Lower mandible	35.528	36	4.00529
Lower mandible	17.0407	17	0.0439556
Lower mandible	18.7097	19	0.623186
Lower mandible	20.9407	21	0.741755
Lower mandible	18.626	19	1.0065
Lower mandible	21.3993	21	1.00371
Lower mandible	24.817	25	0.666021
Lower mandible	26.0047	26	1.06357
Lower mandible	29.5657	30	0.769835
Lower mandible	31.689	32	1.0022
Lower mandible	33.3533	33	1.76077
Lower mandible	35.3713	35	1.5608
Lower mandible	38.012	38	1.91999
Lower mandible	41.3373	41	1.608
Lower mandible	14.621	15	0.26001
Lower mandible	15.8725	16	0.986473
Lower mandible	17.6245	18	1.08107
Lower mandible	20.1895	20	1.11854
Lower mandible	22.3785	22	1.24503
Lower mandible	26.223	26	1.27218
Lower mandible	27.816	28	1.39866
Lower mandible	30.471	30	1.65877
Lower mandible	35.55	36	3.84647
Lower mandible	37.05	37	4.44041
Lower mandible	39.325	39	4.28108
Lower mandible	42	42	3.79391
Lower mandible	15.05	15	4.0557
Lower mandible	35.05	35	4.57363
Lower mandible	36.875	37	4.39996
Lower mandible	39.35	39	3.96472
Lower mandible	16.775	17	0.118124
Lower mandible	18.05	18	1.46751
Lower mandible	18	18	0.677649
Lower mandible	20.065	20	0.93368
Lower mandible	17.4787	17	0.783961
Lower mandible	20.9407	21	0.727315
Lower mandible	24.4213	24	0.54972
Lower mandible	25.463	25	0.921179
Lower mandible	27.1917	27	0.845446
Lower mandible	29.295	29	0.993372
Lower mandible	32.1253	32	1.37443
Lower mandible	36.4737	36	2.79478
Lower mandible	37.43	37	2.92121
Lower mandible	39.9663	40	2.68793
Lower mandible	16.103	16	0.361089
Lower mandible	16.729	17	0.638618
Lower mandible	19.388	19	0.232486
Lower mandible	20.9515	21	0.227654
Lower mandible	24.422	24	0.893847
Lower mandible	26.2345	26	1.54741
Lower mandible	28.0775	28	1.85407
Lower mandible	30.139	30	3.52043
Lower mandible	32.824	33	5.23643
Lower mandible	33.604	34	5.39715
Lower mandible	35.258	35	4.36778
Lower mandible	37.317	37	3.04643
Lower mandible	39.9365	40	3.01084
Lower mandible	41.495	41	3.18659
Lower mandible	14.9413	15	0.0455855
Lower mandible	16.13	16	0.482871
Lower mandible	18.0703	18	0.681631
Lower mandible	20.99	21	0.656082
Lower mandible	24.575	25	0.693364
Lower mandible	26.262	26	0.725916
Lower mandible	28.553	29	0.699842
Lower mandible	31.197	31	1.13652
Lower mandible	33.0903	33	2.40196
Lower mandible	34.1103	34	2.75215
Lower mandible	34.7757	35	3.08418
Lower mandible	37.7287	38	3.12523
Lower mandible	40.5137	41	2.9435
Lower mandible	42.3003	42	2.22402
Lower mandible	43.6087	44	2.2435
Lower mandible	14.8573	15	0.924167
Lower mandible	16.0263	16	1.19606
Lower mandible	17.466	17	1.3717
Lower mandible	20.8443	21	1.3671
Lower mandible	24.7833	25	2.64567
Lower mandible	27.6367	28	1.85557
Lower mandible	30.4263	30	3.72398
Lower mandible	31.9043	32	5.34055
Lower mandible	32.8823	33	4.68179
Lower mandible	35.0037	35	3.78146
Lower mandible	36.2517	36	3.27375
Lower mandible	38.6007	39	2.84716
Lower mandible	40.575	41	2.35657
Lower mandible	42.071	42	2.68283
Lower mandible	18.8217	19	1.14457
Lower mandible	20.9067	21	0.70311
Lower mandible	23.825	24	0.345953
Lower mandible	28.5323	29	1.72336
Lower mandible	31.8007	32	4.73911
Lower mandible	33.548	34	4.97873
Lower mandible	35.1917	35	3.02666
Lower mandible	37.666	38	3.11504
Lower mandible	13.75	14	0.769406
Lower mandible	24.675	25	0.742527
Lower mandible	27.575	28	0.109444
Lower mandible	32.325	32	3.8727
Lower mandible	33	33	5.49521
Lower mandible	34.775	35	4.17
Lower mandible	37.15	37	3.46914
Lower mandible	39.625	40	4.00466
Lower mandible	42.4	42	1.23813
Lower mandible	16.6	17	0.298458
Lower mandible	17.65	18	0.353136
Lower mandible	24.575	25	0.63817
Lower mandible	18.6757	19	0.719435
Lower mandible	20.8443	21	1.00132
Lower mandible	24.1163	24	1.10397
Lower mandible	27.637	28	1.20446
Lower mandible	30.2603	30	0.986232
Lower mandible	33.4233	33	1.92894
Lower mandible	34.734	35	1.57226
Lower mandible	36.4603	36	1.49605
Lower mandible	39.2663	39	2.16147
Lower mandible	42.2167	42	2.02618
Gular skin	31.8	32	1.30234
Gular skin	34.7	35	1.67081
Gular skin	13.2637	13	4.4551
Gular skin	14.1407	14	3.46892
Gular skin	16.0603	16	2.80898
Gular skin	18.0837	18	2.87987
Gular skin	21.691	22	4.15282
Gular skin	24.2543	24	2.40269
Gular skin	25.609	26	1.79344
Gular skin	28.7327	29	1.7518
Gular skin	33.041	33	2.59932
Gular skin	29.8153	30	1.30905
Gular skin	15.184	15	3.6273
Gular skin	15.7785	16	3.18194
Gular skin	16.999	17	2.19996
Gular skin	18.5635	19	1.8259
Gular skin	21.0025	21	1.70346
Gular skin	23.8165	24	1.6742
Gular skin	25.629	26	1.79596
Gular skin	29.1905	29	1.13235
Gular skin	31.4385	31	1.02476
Gular skin	35.528	36	1.35423
Gular skin	17.0407	17	2.94743
Gular skin	18.7097	19	2.77977
Gular skin	20.9407	21	2.57041
Gular skin	18.626	19	2.44566
Gular skin	21.3993	21	3.06489
Gular skin	24.817	25	2.84941
Gular skin	26.0047	26	1.75909
Gular skin	29.5657	30	1.95531
Gular skin	31.689	32	2.27861
Gular skin	33.3533	33	1.48607
Gular skin	35.3713	35	0.948913
Gular skin	38.012	38	0.738848
Gular skin	41.3373	41	0.191682
Gular skin	14.621	15	4.38526
Gular skin	15.8725	16	2.53719
Gular skin	17.6245	18	2.32725
Gular skin	20.1895	20	2.44869
Gular skin	22.3785	22	2.39844
Gular skin	26.223	26	2.66822
Gular skin	27.816	28	1.69566
Gular skin	30.471	30	1.62131
Gular skin	35.55	36	1.9462
Gular skin	37.05	37	2.08128
Gular skin	39.325	39	1.43647
Gular skin	42	42	0.447396
Gular skin	15.05	15	6.74145
Gular skin	35.05	35	1.74416
Gular skin	36.875	37	1.58503
Gular skin	39.35	39	1.04593
Gular skin	16.775	17	3.21778
Gular skin	18.05	18	3.41843
Gular skin	18	18	2.08309
Gular skin	20.065	20	1.81199
Gular skin	17.4787	17	1.82779
Gular skin	20.9407	21	2.68868
Gular skin	24.4213	24	2.68207
Gular skin	25.463	25	1.7933
Gular skin	27.1917	27	1.49855
Gular skin	29.295	29	1.33076
Gular skin	32.1253	32	1.40466
Gular skin	36.4737	36	0.81929
Gular skin	37.43	37	0.776983
Gular skin	39.9663	40	0.793523
Gular skin	16.103	16	3.02093
Gular skin	16.729	17	2.05917
Gular skin	19.388	19	1.94037
Gular skin	20.9515	21	2.11638
Gular skin	24.422	24	2.32629
Gular skin	26.2345	26	1.70691
Gular skin	28.0775	28	1.43992
Gular skin	30.139	30	1.57179
Gular skin	32.824	33	1.52073
Gular skin	33.604	34	1.31517
Gular skin	35.258	35	1.04027
Gular skin	37.317	37	0.726991
Gular skin	39.9365	40	0.581167
Gular skin	41.495	41	0.578117
Gular skin	14.9413	15	2.83629
Gular skin	16.13	16	1.73194
Gular skin	18.0703	18	1.80868
Gular skin	20.99	21	1.98052
Gular skin	24.575	25	2.14479
Gular skin	26.262	26	1.58058
Gular skin	28.553	29	1.3903
Gular skin	31.197	31	1.49792
Gular skin	33.0903	33	1.20708
Gular skin	34.1103	34	1.00231
Gular skin	34.7757	35	0.797776
Gular skin	37.7287	38	0.622654
Gular skin	40.5137	41	0.543234
Gular skin	42.3003	42	0.338706
Gular skin	43.6087	44	0.288617
Gular skin	14.8573	15	3.34487
Gular skin	16.0263	16	2.76731
Gular skin	17.466	17	2.44425
Gular skin	20.8443	21	2.7278
Gular skin	24.7833	25	2.57177
Gular skin	27.6367	28	1.68493
Gular skin	30.4263	30	1.32542
Gular skin	31.9043	32	1.33881
Gular skin	32.8823	33	1.12682
Gular skin	35.0037	35	0.904387
Gular skin	36.2517	36	0.693266
Gular skin	38.6007	39	0.5372
Gular skin	40.575	41	0.379894
Gular skin	42.071	42	0.483814
Gular skin	18.8217	19	3.8794
Gular skin	20.9067	21	2.17475
Gular skin	23.825	24	2.40689
Gular skin	28.5323	29	1.63535
Gular skin	31.8007	32	1.39758
Gular skin	33.548	34	1.36256
Gular skin	35.1917	35	1.00108
Gular skin	37.666	38	0.998461
Gular skin	13.75	14	4.46413
Gular skin	24.675	25	2.93921
Gular skin	27.575	28	2.49317
Gular skin	32.325	32	2.17272
Gular skin	33	33	2.14851
Gular skin	34.775	35	1.74357
Gular skin	37.15	37	1.48174
Gular skin	39.625	40	1.41956
Gular skin	42.4	42	0.365024
Gular skin	16.6	17	3.83819
Gular skin	17.65	18	3.5941
Gular skin	24.575	25	3.55772
Gular skin	18.6757	19	4.11692
Gular skin	20.8443	21	3.75887
Gular skin	24.1163	24	4.91246
Gular skin	27.637	28	2.53138
Gular skin	30.2603	30	2.7599
Gular skin	33.4233	33	2.54781
Gular skin	34.734	35	1.18952
Gular skin	36.4603	36	0.852521
Gular skin	39.2663	39	0.585824
Gular skin	42.2167	42	0.330374
Torso	31.8	32	78.5464
Torso	34.7	35	76.0306
Torso	13.2637	13	92.3419
Torso	14.1407	14	94.9065
Torso	16.0603	16	95.1879
Torso	18.0837	18	94.2949
Torso	21.691	22	93.5714
Torso	24.2543	24	92.6193
Torso	25.609	26	92.4157
Torso	28.7327	29	90.992
Torso	33.041	33	68.4814
Torso	29.8153	30	80.5558
Torso	15.184	15	92.9961
Torso	15.7785	16	91.8004
Torso	16.999	17	93.4373
Torso	18.5635	19	93.5314
Torso	21.0025	21	92.9384
Torso	23.8165	24	93.0716
Torso	25.629	26	92.3807
Torso	29.1905	29	93.5869
Torso	31.4385	31	93.5996
Torso	35.528	36	86.341
Torso	17.0407	17	96.5899
Torso	18.7097	19	94.8891
Torso	20.9407	21	95.2303
Torso	18.626	19	94.9748
Torso	21.3993	21	94.2002
Torso	24.817	25	95.2883
Torso	26.0047	26	95.1973
Torso	29.5657	30	96.1233
Torso	31.689	32	95.8123
Torso	33.3533	33	93.4155
Torso	35.3713	35	94.6109
Torso	38.012	38	93.561
Torso	41.3373	41	94.6183
Torso	14.621	15	94.8049
Torso	15.8725	16	94.6266
Torso	17.6245	18	94.4074
Torso	20.1895	20	94.1821
Torso	22.3785	22	93.841
Torso	26.223	26	93.529
Torso	27.816	28	94.0154
Torso	30.471	30	93.4365
Torso	35.55	36	91.1968
Torso	37.05	37	88.2713
Torso	39.325	39	86.2183
Torso	42	42	89.7632
Torso	15.05	15	83.6087
Torso	35.05	35	88.3517
Torso	36.875	37	87.465
Torso	39.35	39	86.7977
Torso	16.775	17	96.5255
Torso	18.05	18	91.872
Torso	18	18	95.7572
Torso	20.065	20	94.9518
Torso	17.4787	17	96.0438
Torso	20.9407	21	95.33
Torso	24.4213	24	95.5634
Torso	25.463	25	95.1289
Torso	27.1917	27	95.6688
Torso	29.295	29	95.3493
Torso	32.1253	32	94.5336
Torso	36.4737	36	89.3084
Torso	37.43	37	89.4656
Torso	39.9663	40	90.6817
Torso	16.103	16	95.5247
Torso	16.729	17	96.3575
Torso	19.388	19	97.3227
Torso	20.9515	21	97.0184
Torso	24.422	24	95.3687
Torso	26.2345	26	94.2495
Torso	28.0775	28	94.5087
Torso	30.139	30	89.0465
Torso	32.824	33	80.7853
Torso	33.604	34	80.6181
Torso	35.258	35	84.6374
Torso	37.317	37	89.3975
Torso	39.9365	40	89.6393
Torso	41.495	41	89.4588
Torso	14.9413	15	96.0109
Torso	16.13	16	96.7396
Torso	18.0703	18	96.2701
Torso	20.99	21	96.2464
Torso	24.575	25	95.639
Torso	26.262	26	96.6069
Torso	28.553	29	96.7286
Torso	31.197	31	95.3002
Torso	33.0903	33	93.9184
Torso	34.1103	34	93.6065
Torso	34.7757	35	90.533
Torso	37.7287	38	89.4228
Torso	40.5137	41	89.8728
Torso	42.3003	42	92.7695
Torso	43.6087	44	92.3872
Torso	14.8573	15	94.3405
Torso	16.0263	16	94.0867
Torso	17.466	17	93.7804
Torso	20.8443	21	93.3625
Torso	24.7833	25	90.5381
Torso	27.6367	28	95.8664
Torso	30.4263	30	86.2814
Torso	31.9043	32	80.0824
Torso	32.8823	33	82.4454
Torso	35.0037	35	86.2795
Torso	36.2517	36	88.4776
Torso	38.6007	39	90.2101
Torso	40.575	41	92.0194
Torso	42.071	42	90.6034
Torso	18.8217	19	93.2825
Torso	20.9067	21	95.8367
Torso	23.825	24	96.4954
Torso	28.5323	29	95.1901
Torso	31.8007	32	85.075
Torso	33.548	34	83.7465
Torso	35.1917	35	89.8022
Torso	37.666	38	89.4781
Torso	13.75	14	93.1263
Torso	24.675	25	94.7056
Torso	27.575	28	97.3497
Torso	32.325	32	91.2459
Torso	33	33	82.8143
Torso	34.775	35	87.5326
Torso	37.15	37	89.8763
Torso	39.625	40	86.8731
Torso	42.4	42	95.0759
Torso	16.6	17	95.2155
Torso	17.65	18	95.2848
Torso	24.575	25	94.3998
Torso	18.6757	19	93.6353
Torso	20.8443	21	93.1042
Torso	24.1163	24	91.6165
Torso	27.637	28	93.6655
Torso	30.2603	30	93.7208
Torso	33.4233	33	91.3215
Torso	34.734	35	94.0247
Torso	36.4603	36	93.9472
Torso	39.2663	39	92.2604
Torso	42.2167	42	93.5462

## Sheet: Table 4
Body part	Sex	Surface (m2)	Height (m)
Torso	2	0.0561089	0.07363
Torso	2	0.0514844	0.0636593
Torso	1	0.0566895	0.0680171
Torso	1	0.0579245	0.0692565
Torso	2	0.0583229	0.0696563
Torso	2	0.0585619	0.0698962
Torso	2	0.0618685	0.0732145
Torso	1	0.0619083	0.0732545
Torso	1	0.0643783	0.0757333
Torso	1	0.0798874	0.09309
Torso	2	0.0529235	0.076378
Torso	2	0.0606427	0.075964
Torso	1	0.0630074	0.081358
Torso	1	0.0722264	0.0836093
Torso	1	0.0722662	0.0836493
Torso	2	0.0782818	0.0896863
Torso	1	0.0654763	0.078286
Torso	2	0.0446019	0.055656
Gular skin	2	0.000228092	0.0149053
Gular skin	2	0.000209293	0.0128869
Gular skin	1	0.000230452	0.0137691
Gular skin	1	0.000235473	0.01402
Gular skin	2	0.000237092	0.0141009
Gular skin	2	0.000238064	0.0141495
Gular skin	2	0.000251506	0.0148212
Gular skin	1	0.000251668	0.0148293
Gular skin	1	0.000261708	0.0153311
Gular skin	1	0.000324755	0.0188447
Gular skin	2	0.000215143	0.0154616
Gular skin	2	0.000246523	0.0153778
Gular skin	1	0.000256135	0.0164697
Gular skin	1	0.000293612	0.0169255
Gular skin	1	0.000293774	0.0169336
Gular skin	2	0.000318228	0.0181557
Gular skin	1	0.000266172	0.0158479
Gular skin	2	0.000181314	0.0112667
Total beak	2	0.00329445	0.030773
Total beak	2	0.00276745	0.027829
Total beak	1	0.00341411	0.030943
Total beak	1	0.00363749	0.030427
Total beak	2	0.00268468	0.027363
Total beak	2	0.00244094	0.026189
Total beak	2	0.00313379	0.028105
Total beak	1	0.00217634	0.025547
Total beak	1	0.00389462	0.030711
Total beak	1	0.00339271	0.029249
Total beak	2	0.00281558	0.028987
Total beak	2	0.00250515	0.027192
Total beak	1	0.00368911	0.029542
Total beak	1	0.00413184	0.034766
Total beak	1	0.00321723	0.027996
Total beak	2	0.00279096	0.027601
Total beak	1	0.00345555	0.029922
Total beak	2	0.00232033	0.02578

## Sheet: S4
Ta	T-round	RH	WVP
14.621	15	30.3925	0.5034
14.8573	15	37.388	0.628811
14.9413	15	22.2143	0.375646
15.184	15	35.7197	0.613556
15.5597	16	34.659	0.60991
15.7785	16	37.2937	0.665562
15.81	16	39.426	0.70504
15.8725	16	30.4565	0.546829
16.0263	16	37.0323	0.671481
16.0393	16	24.0087	0.435695
16.0397	16	27.7637	0.503849
16.0603	16	24.5427	0.445985
16.103	16	40.168	0.731921
16.13	16	22.3493	0.407943
16.2897	16	34.6433	0.638835
16.3317	16	30.455	0.563109
16.3535	16	48.6715	0.901186
16.673	17	38.1413	0.720754
16.729	17	42.1285	0.798944
16.9443	17	38.279	0.735954
16.999	17	37.2573	0.718805
17.0407	17	37.7563	0.730363
17.466	17	35.258	0.700681
17.4787	17	24.5483	0.488239
17.6245	18	28.8455	0.579023
18	18	29.0217	0.596534
18.043	18	47.688	0.982877
18.0703	18	22.1013	0.456306
18.5635	19	36.252	0.772036
18.626	19	32.1267	0.686869
18.6757	19	37.0017	0.793565
18.7097	19	35.8207	0.769875
18.8217	19	41.076	0.889043
19.388	19	38.5415	0.864236
19.388	19	45.5105	1.0205
20.065	20	28.6073	0.669057
20.1895	20	26.902	0.634047
20.8443	21	31.8303	0.781182
20.8443	21	34.3443	0.842881
20.9067	21	40.614	1.00059
20.9407	21	32.86	0.811253
20.9407	21	21.55	0.53203
20.9515	21	36.363	0.898334
20.99	21	20.345	0.503809
21.0025	21	34.745	0.861062
21.3993	21	28.9323	0.734714
21.691	22	41.557	1.07434
22.3785	22	24.915	0.671725
22.4215	22	40.2745	1.08867
23.8165	24	33.4247	0.983144
23.825	24	36.8993	1.0859
24.1163	24	30.7707	0.921551
24.2543	24	30.258	0.913737
24.297	24	37.9965	1.15037
24.4213	24	18.2277	0.555984
24.422	24	31.965	0.975042
24.575	25	17.586	0.541372
24.7833	25	28.5087	0.888623
24.817	25	26.945	0.841575
25.463	25	17.6303	0.572265
25.609	26	29.271	0.95839
25.629	26	31.4713	1.03166
26.0047	26	25.515	0.855243
26.1787	26	28.861	0.97741
26.223	26	21.943	0.745074
26.2345	26	30.7825	1.04593
26.262	26	17.085	0.58146
26.8453	27	32.989	1.16201
27.1917	27	17.3307	0.623006
27.4497	27	32.7217	1.19421
27.6367	28	26.4987	0.977733
27.637	28	27.6693	1.02095
27.816	28	21.3805	0.797196
28.015	28	32.6245	1.23065
28.0775	28	28.7685	1.08915
28.5323	29	31.7313	1.23353
28.553	29	16.057	0.624954
28.7327	29	26.182	1.02971
29.1905	29	21.486	0.867711
29.295	29	16.5007	0.670413
29.5657	30	22.2047	0.916356
29.6395	30	30.844	1.27831
29.8153	30	26.6637	1.1163
30.139	30	27.093	1.15556
30.2603	30	25.9183	1.11317
30.4263	30	24.9833	1.08327
30.471	30	19.2755	0.837918
30.5933	31	30.0363	1.31487
30.968	31	29.6747	1.32712
31.197	31	14.337	0.6496
31.4385	31	20.5045	0.941889
31.689	32	21.3097	0.99289
31.731	32	26.2505	1.22602
31.8007	32	28.9153	1.35582
31.9043	32	23.5147	1.10908
32.1253	32	14.875	0.710408
32.262	32	25.282	1.21679
32.646	33	14.798	0.727791
32.7615	33	28.049	1.38849
32.824	33	25.2255	1.25312
32.8823	33	22.586	1.12568
33.041	33	22.787	1.14586
33.0903	33	13.4227	0.676841
33.3323	33	15.0813	0.770865
33.3533	33	19.8893	1.01782
33.4233	33	23.3407	1.19912
33.548	34	28.548	1.47691
33.604	34	24.655	1.27951
34.1103	34	13.351	0.712719
34.734	35	21.4103	1.18324
34.7757	35	13.1177	0.726622
35.0037	35	21.4233	1.20177
35.1917	35	27.0613	1.53389
35.258	35	23.4595	1.33461
35.3713	35	18.1653	1.03991
35.4455	35	26.4805	1.52214
35.528	36	17.3095	0.999508
36.2517	36	20.546	1.23451
36.4603	36	21.138	1.28468
36.4737	36	17.8623	1.08639
37.317	37	22.422	1.42789
37.43	37	16.8237	1.07797
37.666	38	25.235	1.63777
37.7287	38	11.8297	0.770367
37.754	38	24.52	1.59898
38.012	38	16.9983	1.12407
38.6007	39	19.141	1.30662
39.2663	39	19.4763	1.37791
39.7805	40	22.8785	1.66374
39.9365	40	21.1175	1.54852
39.9663	40	15.9923	1.17456
40.5137	41	11.245	0.850298
40.575	41	18.4707	1.40123
40.991	41	22.7593	1.76506
41.3373	41	15.3257	1.21051
41.4897	41	21.8747	1.74173
41.495	41	20.2965	1.61653
41.713	42	21.0585	1.69659
42.071	42	18.0737	1.48378
42.2167	42	17.9607	1.48582
42.3003	42	10.8057	0.897843
43.6087	44	10.8327	0.963666
